# Supplementary material for: Transcriptome-Based Weighted Gene Co-Expression Network Analysis Reveals the Photosynthesis Pathway and Hub Genes Involved in Promoting Tiller Growth under Repeated Drought–Rewatering Cycles in Perennial Ryegrass
Source: Plants (Basel). 2024 Mar 15;13(6):854. doi: 10.3390/plants13060854 (PMC10976046; doi:10.3390/plants13060854)
Supplement: Supplementary file 1 [file plants-13-00854-s001.zip]

Archive with 7 entries (7 files):
- Fig.S1.tif
- Fig.S2.tif
- Table S1.xlsx
- Table S2.xlsx
- Table S3.xlsx
- Table S4.xlsx
- Table S5.xlsx
