# Supplementary material for: Transcriptome-Based Weighted Gene Co-Expression Network Analysis Reveals the Photosynthesis Pathway and Hub Genes Involved in Promoting Tiller Growth under Repeated Drought–Rewatering Cycles in Perennial Ryegrass
Source: Plants (Basel). 2024 Mar 15;13(6):854. doi: 10.3390/plants13060854 (PMC10976046; doi:10.3390/plants13060854)
Supplement: Supplementary file 1 [file plants-13-00854-s001.zip › Table S1.xlsx]

## Sheet: Table S4
Table S1 The expression in four comparison groups genes
id	Symbol	W14 vs D2R14 log2fc	W14 vs D2R14 fdr	W17 vs D2R17 log2fc	W17 vs D2R17 fdr	W30 vs D2R30 log2fc	W30 vs D2R30 fdr	W33 vs D2R33 log2fc	W33 vs D2R33 fdr
Unigene0000026	At1g65240	6.17742	3.23562e-13	-1.13982	1	-0.643277	0.993729	0.940129	0.997858
Unigene0000031	--	1.37851	0.977689	0.932485	0.999369	2.8893	0.0255473	6.37537	0.0347705
Unigene0000086	--	1.30875	0.977689	-2.03868	0.999369	9.08569	0.00359658	3.83094	0.997858
Unigene0000087	--	7.87344	1	-2.66413	1	6.87447	0.00208931	-1.68494	1
Unigene0000095	KINB1	2.15637	0.0569299	-0.752132	0.999369	-1.78244	0.00173419	0.437047	0.997858
Unigene0000097	At3g14460	0.780237	0.977689	5.15895	1.19232e-64	0.294045	0.993729	0.858921	0.997858
Unigene0000109	--	9.74819	0.172503	10.7426	0.000503264	-2.24345	0.712954	0.688056	0.997858
Unigene0000139	--	-4.59932	1	-10.7341	0.999369	-1.60266	0.993729	6.61471	0.0303782
Unigene0000142	D3	1.37104	0.42612	-0.860309	0.999369	-1.60222	0.020385	0.350996	0.997858
Unigene0000149	--	0.807918	0.611475	-0.123408	0.999369	-1.08292	0.0138834	0.28619	0.997858
Unigene0000154	5GT	-0.818013	0.80931	-0.184783	0.999369	1.90636	0.0472466	-0.598835	0.997858
Unigene0000159	HOP	1.13954	0.977689	-0.101649	0.999369	1.29668	0.0335879	0.568935	0.997858
Unigene0000176	Os02g0773300	-0.408872	0.977689	0.028342	0.999369	1.90539	0.00490551	-0.551015	0.997858
Unigene0000189	--	0.0193135	0.987306	0.383256	0.999369	2.2415	6.75037e-07	-1.39709	0.997858
Unigene0000213	Os03g0733400	-2.51937	0.977689	-3.63097	0.999369	5.34207	0.00329924	-0.371203	0.997858
Unigene0000252	ATL3	1.55163	0.750762	-0.610422	0.999369	-2.41649	0.024645	0.459432	0.997858
Unigene0000255	--	2.3949	1.36423e-19	-1.19663	0.999369	-1.15908	0.624959	-0.742891	0.997858
Unigene0000256	--	-0.304855	0.977689	-5.38466	0.999369	6.30834	0.00555299	-2.26849	0.997858
Unigene0000257	--	-2.078	0.977689	-0.167	0.999369	12.1653	4.35569e-05	4.60853	0.997858
Unigene0000265	pol	-0.229242	0.984173	3.86377	2.28188e-14	1.23853	0.675095	-0.387778	0.997858
Unigene0000283	--	1.60666	0.977689	-0.303416	0.999369	-1.76379	0.0449108	-0.173039	0.997858
Unigene0000310	--	-0.47109	0.977689	3.42321	0.0278244	1.00585	0.993729	-0.360561	0.997858
Unigene0000386	--	-4.42291	1	-4.18429	4.83395e-06	0.180572	0.998885	0.023459	0.997858
Unigene0000396	--	5.26053	0.360901	-2.62449	1	5.17944	0.000107158	-0.72677	1
Unigene0000413	--	-1.63048	0.977689	10.0224	0.000298275	0.898286	0.993729	-1.01826	0.997858
Unigene0000414	LRK10L-2.4	-0.717406	0.977689	-1.65274	0.0173913	-0.539648	0.993729	-0.531397	0.997858
Unigene0000424	--	1.45705	0.977689	4.64386	0.0178947	1.79553	0.622296	0.348179	0.997858
Unigene0000462	Col1a2	1.62598	1	-9.29232	1.19206e-10	-7.46489	0.0852789	-0.513017	0.997858
Unigene0000469	--	1.25843	0.0126783	-0.378996	0.999369	-0.598811	0.993729	0.224978	0.997858
Unigene0000512	--	0.129283	0.997098	-1.17659	0.999369	-2.95174	0.028105	0.140335	0.997858
Unigene0000513	--	4.31041	0.0065851	0.429393	0.999369	-1.47424	0.718269	-3.65231	1
Unigene0000518	--	0.5025	0.977689	-0.254005	0.999369	-1.43901	0.0459546	-0.439912	0.997858
Unigene0000527	--	1.56817	0.977689	-0.92705	0.999369	-1.99444	0.000132233	-0.770461	0.997858
Unigene0000618	AMY1.3	3.80735	0.626069	0.298967	0.999369	-3.95239	1.07761e-07	1.65871	0.997858
Unigene0000628	--	5.81164	0.0212804	-8.12928	0.999369	-1.7666	0.993729	-6.05992	0.997858
Unigene0000639	CLPB1	2.25483	0.977689	0.463141	0.999369	2.47719	1.76225e-07	0.960851	0.997858
Unigene0000656	TIC110	-2.06878	0.279148	-3.11688	0.999369	0.292587	0.993729	4.32512	1.87972e-10
Unigene0000684	--	2.44931	0.839386	-1.3887	0.999369	10.3627	1.03998e-05	2.22934	0.997858
Unigene0000685	--	-3.42253	0.0192991	0.490326	0.999369	0.924449	0.993729	0.437064	0.997858
Unigene0000693	--	-1.13132	0.977689	3.5226	3.71711e-05	0.896873	0.993729	-0.765096	0.997858
Unigene0000701	ABCB11	-1.01191	0.977689	-0.532999	0.999369	1.46528	0.0389841	0.995427	0.997858
Unigene0000720	--	-0.806975	0.605872	-1.47025	0.00357774	0.212708	0.993729	1.17667	1
Unigene0000773	At5g02940	1.3405	0.0437601	0.158896	0.999369	-0.0833892	0.993729	0.339704	0.997858
Unigene0000792	--	-0.0799482	0.987365	-0.141499	0.999369	-1.12129	0.0325598	0.548625	0.997858
Unigene0000872	TY3B-I	7.93074	9.78423e-05	3.5119	1	0.977516	0.993729	2.58323	0.997858
Unigene0000902	PIN1B	-1.18339	0.00364458	-0.285644	0.999369	0.676551	0.993729	0.313965	0.997858
Unigene0000905	--	-0.906891	0.977689	-1.26427	0.999369	-4.30581	0.0036124	0.807355	1
Unigene0000908	NUG2	-0.707582	0.977689	-0.781429	1	-1.2854	0.0135993	-2.89376	0.997858
Unigene0000925	--	0.655673	0.977689	4.22113	0.0126403	2.11771	0.140604	0.843793	0.997858
Unigene0000934	CML16	1.59212	0.854986	-0.412975	0.999369	-1.20328	0.000926632	-1.3441	0.997858
Unigene0000965	--	-1.64114	0.977689	3.70402	0.667861	-1.98235	0.0479755	-1.0129	0.997858
Unigene0000979	--	-1.33662	0.977689	-3.10046	0.999369	-2.68093	0.00825923	0.739018	0.997858
Unigene0000980	--	2.33636	0.710419	-0.807355	0.999369	-1.22743	0.0135993	0.465104	0.997858
Unigene0001001	ART2	6.12928	0.977689	5.05889	0.999369	-0.157541	1	11.6393	0.0209039
Unigene0001013	At5g15280	-0.0670067	0.977689	-0.0712813	0.999369	1.13386	0.0422696	0.500041	0.997858
Unigene0001039	RGI3	-0.985278	0.071074	-0.249319	0.999369	1.86167	0.0170235	-0.664397	0.997858
Unigene0001057	NRAMP6	0.459721	0.977689	-0.959661	0.999369	-3.08588	0.00604025	0.96843	0.997858
Unigene0001116	--	1.60433	0.977689	11.2507	0.0259316	-0.878321	0.993729	0.624788	0.997858
Unigene0001135	--	0.20491	0.987306	0.111227	0.999369	2.58496	0.0119144	-0.373997	0.997858
Unigene0001184	--	-1.79694	0.977689	2.68001	0.999369	6.13662	0.00932666	-1.90914	0.997858
Unigene0001187	CAT1	-0.509615	0.977689	0.797134	0.999369	5.20469	0.00670528	0.584963	0.997858
Unigene0001204	RGA4	-0.249596	0.977689	-2.37833	2.07611e-05	-1.71292	0.68887	-0.177137	0.997858
Unigene0001223	SUS1	-0.313238	0.977689	0.0638379	0.999369	1.90415	0.000188684	-0.463606	0.997858
Unigene0001234	--	3.11727	0.356569	1.711	0.999369	2.6878	0.000235281	1.80735	0.997858
Unigene0001258	--	1.36539	1.32478e-05	-0.032466	0.999369	-0.837287	0.391794	0.23733	0.997858
Unigene0001279	At5g45910	-0.448874	0.977689	-0.386221	0.999369	2.73738	0.00516066	-0.986825	0.997858
Unigene0001288	--	1.64862	0.977689	-0.126436	0.999369	-2.85815	0.00290231	-0.540899	0.997858
Unigene0001300	HSP70	3.27253	0.0612203	0.551769	0.999369	2.94419	1.02459e-12	-0.972336	0.997858
Unigene0001304	--	0.0487153	0.997186	0.390387	0.999369	-2.91404	5.99713e-05	-1.05553	0.997858
Unigene0001326	TOC75	-0.299814	0.977689	2.01346	0.00617637	0.244672	0.998885	0.593106	0.997858
Unigene0001342	--	1.10871	0.977689	-0.342602	0.999369	-2.00093	0.00306952	0.153501	0.997858
Unigene0001352	COL1A1	1.44896	1	-4.87573	1.05338e-14	-0.409113	0.993729	-0.369442	0.997858
Unigene0001424	BXL4	-1.20398	3.0299e-05	0.302467	0.999369	1.34007	0.0335768	-0.605289	0.997858
Unigene0001452	--	7.64024	0.0203327	0.79595	1	-0.133927	0.998885	-0.371559	0.997858
Unigene0001474	--	2.29762	0.0321505	-0.315476	0.999369	0.425998	0.993729	0.97486	0.997858
Unigene0001492	--	8.3966	0.0181397	12.501	1.37662e-11	-0.891419	0.993729	-8.90869	0.128314
Unigene0001501	PAO4	2.39754	4.08488e-05	-0.475508	0.999369	0.73062	0.993729	-0.54915	0.997858
Unigene0001517	--	10.5825	7.05501e-05	-1.72538	0.999369	-1.86817	0.316518	-0.0736031	0.99918
Unigene0001551	--	4.15721	0.0163741	-0.409574	0.999369	-1.30728	0.993729	-1.3322	0.997858
Unigene0001594	CXE17	1.53605	0.959828	0.516216	0.999369	1.44431	0.0110956	-0.916972	0.997858
Unigene0001639	--	1.48346	0.977689	7.02237	0.0251822	1.71061	0.993729	2.26612	0.997858
Unigene0001650	CAB2R	-0.492921	0.977689	0.66039	0.999369	4.89418	4.08449e-05	0.353501	0.997858
Unigene0001666	RABA2A	-1.02337	0.0191187	-0.372062	0.999369	0.916215	0.993729	0.0851472	0.997858
Unigene0001670	--	1.81052	0.977689	0.4441	0.999369	-2.87127	0.000385071	-0.19785	0.997858
Unigene0001679	UAM3	0.489722	0.977689	-1.64165	0.999369	2.37181	0.000137915	0.95711	0.997858
Unigene0001728	--	2.77377	0.0139688	-0.581301	0.999369	-1.23536	0.899461	0.325166	0.997858
Unigene0001748	DCR	1.99308	0.0455576	-0.30576	0.999369	-1.12434	0.951949	-0.361174	0.997858
Unigene0001756	EXPB2	0.505235	0.977689	0.308347	0.999369	2.3211	0.0128142	-0.0368653	0.997858
Unigene0001757	XPO1	8.0625	0.00538417	7.51175	1	0.703123	0.993729	2.02771	1
Unigene0001769	--	11.0177	0.0145725	-1.96347	0.999369	-3.65105	0.993729	0.247928	0.997858
Unigene0001773	--	1.07179	0.977689	-2.7358	0.00130421	-0.874469	0.993729	0.306513	0.997858
Unigene0001795	CESA4	-0.415656	0.977689	0.0116681	0.999369	2.07341	3.59472e-05	-0.516638	0.997858
Unigene0001796	At2g25737	0.045045	0.987306	-0.344354	0.999369	-1.06461	0.0199983	-0.150142	0.997858
Unigene0001804	TRXH	-0.474635	0.735464	-0.0987833	0.999369	-1.04353	0.0450588	-0.37339	0.997858
Unigene0001817	--	4.93074	0.154406	-1.26459	0.999369	5.51833	0.016721	-2.11407	1
Unigene0001827	--	8.83668	0.264539	0.613882	0.999369	6.10329	0.0015361	-3.08374	1
Unigene0001832	--	1.83165	0.84943	-0.77444	0.999369	-2.44753	0.00524803	0.407531	0.997858
Unigene0001854	PUMP1	-0.245011	0.987306	2.73697	0.999369	8.95826	2.752e-12	-9.27224	0.113589
Unigene0001865	NEK3	-1.47883	0.540982	9.1964	0.0285195	0.779874	0.993729	-0.932886	0.997858
Unigene0001870	rpa1	-1.02385	0.977689	11.0835	8.71623e-06	-1.19417	0.993729	6.7879	0.136952
Unigene0001928	--	5.30986	0.00761246	9.31439	0.999369	2.44626	0.371806	0.567637	0.997858
Unigene0001951	--	0.163499	0.987306	-1.41724	0.999369	4.65287	0.00434323	2.43268	0.997858
Unigene0001965	--	5.42999	0.000643502	1.32193	0.999369	1.02068	0.993729	-4.03185	0.997858
Unigene0001986	PICBP	0.0370073	0.987306	-0.330596	0.999369	-1.22963	0.000353757	-0.339347	0.997858
Unigene0001990	AGO4B	7.16323	0.0248312	5.53916	0.999369	-1.45943	0.993729	-1.92513	1
Unigene0001997	SAMDC	-1.22806	0.00107685	0.32011	0.999369	1.97478	0.00460668	-0.0207561	0.997858
Unigene0002013	MPK11	1.0042	0.00208785	-0.228045	0.999369	-0.333071	0.993729	-0.242331	0.997858
Unigene0002021	--	1.23398	0.977689	-0.216051	0.999369	-0.509887	0.993729	4.86985	0.0349051
Unigene0002027	cmaA1	-1.03219	2.80741e-05	-0.00842557	0.999369	1.13342	0.0342756	0.226471	0.997858
Unigene0002073	--	0.743124	0.977689	3.92204	0.0107514	0.799507	1	1.02398	0.997858
Unigene0002090	--	4.21723	0.659121	5.84259	0.0134252	-0.652077	0.993729	-6.75489	1
Unigene0002104	--	-0.835189	0.977689	-2.82103	0.0142926	-0.889613	0.993729	0.868088	0.997858
Unigene0002115	--	0.284533	0.977689	2.17456	0.71883	-2.07659	0.0477026	1.08347	0.997858
Unigene0002141	COL14	1.87872	6.60748e-06	-0.222694	0.999369	-0.761996	0.463247	-0.0224203	0.997858
Unigene0002166	--	-4.23202	0.172488	-3.85086	0.0125713	-0.0262315	0.998885	-1.11189	0.997858
Unigene0002220	--	3.94806	0.0215913	-0.00799279	0.999369	-0.113726	0.998885	-1.03101	0.997858
Unigene0002258	--	11.1611	9.14006e-07	7.0607	1	3.95226	0.0167184	7.8009	0.123428
Unigene0002283	PHT1-8	-0.618034	0.977689	-1.60429	0.999369	-2.81669	0.0284654	-2.00353	0.86159
Unigene0002288	At1g31672	8.6703	6.61649e-07	6.70673	0.137068	-0.857981	0.993729	8.12264	0.32966
Unigene0002290	--	0.204713	0.982886	-0.0318823	0.999656	2.17266	0.0119144	0.150083	0.997858
Unigene0002376	ABCG41	-1.12556	0.00681721	-0.167821	0.999369	0.813048	0.147836	-0.614118	0.997858
Unigene0002409	RPS16-2	1.88573	0.977689	-1.62619	0.999369	-2.08439	0.0178132	-0.846829	0.997858
Unigene0002439	--	7.14975	0.000582547	4.01381	1	-1.38941	0.993729	-4.33985	0.997858
Unigene0002440	--	-2.0163	0.977689	0.809354	0.999369	-3.7669	0.009495	2.67225	0.997858
Unigene0002463	--	-0.29339	0.977689	0.0687415	0.999369	1.94304	0.000986259	-0.956889	0.997858
Unigene0002466	--	3.73697	0.977689	-0.807355	0.999369	-10.2086	0.00827121	10.4023	0.809278
Unigene0002533	--	-1.80546	0.977689	-3.20678	0.999369	-0.486698	0.993729	3.95693	0.0027377
Unigene0002544	BURP11	-1.47989	0.695614	-1.79868	0.00428226	-0.554572	0.993729	-0.281808	0.997858
Unigene0002597	--	-3.16993	1	-12.584	1	-0.0339473	0.99904	7.91343	0.00175613
Unigene0002602	TBL34	-1.4311	0.0154441	-0.193974	0.999369	0.268894	0.993729	-0.169637	0.997858
Unigene0002658	--	10.1716	0.76006	13.0407	0.00104569	4.03242	1	3.57744	0.997858
Unigene0002699	--	1.41968	0.0259893	-0.498201	0.999369	-0.536174	0.993729	0.159899	0.997858
Unigene0002708	--	-1.66734	0.977689	7.09592	0.00692843	12.4969	5.62897e-06	-4.22408	0.997858
Unigene0002731	At3g47570	-0.425149	0.977689	0.230452	0.999369	2.7625	0.000753041	-0.0882272	0.997858
Unigene0002741	--	11.8585	0.000123026	-0.716207	1	1.21242	0.993729	-1.25063	0.997858
Unigene0002771	At1g49730	5.30256	0.0163741	-0.0742728	0.999656	-0.444563	0.993729	-0.0336177	0.997858
Unigene0002818	RGA3	5.97728	0.000261372	-0.893935	0.999369	-0.596234	0.995296	-0.568512	0.997858
Unigene0002819	--	-0.83681	0.977689	-5.1964	0.999369	6.60979	0.0618476	7.28672	0.000743497
Unigene0002873	--	-0.234956	0.977689	-0.200913	0.999369	1.38018	0.0346652	1.08578	0.997858
Unigene0002888	FRS5	4.2074	7.58665e-08	-0.807004	0.999369	2.51658	0.0100213	0.0832805	0.997858
Unigene0002893	--	8.83605	2.38841e-08	7.20555	4.17094e-05	1.0225	0.993729	-0.445659	0.997858
Unigene0002926	--	1.26613	0.931714	2.68208	0.00138158	0.286304	0.993729	0.014797	0.997858
Unigene0002945	CHX19	1.70044	0.977689	-0.23167	0.999369	-3.07907	0.000272717	-0.177626	0.997858
Unigene0003013	--	2.90835	2.12897e-10	-0.34645	0.999369	-1.42403	0.152982	0.620697	0.997858
Unigene0003027	CAB-M9	-0.758937	0.977689	0.810304	0.999369	8.56337	1.30141e-17	0.81165	0.997858
Unigene0003033	--	11.6257	0.00438359	5.06609	0.999369	-0.150025	0.998885	-10.0724	0.997858
Unigene0003061	GATL1	4.06609	0.551522	-3.02554	0.999369	-4.44491	8.0539e-05	-0.155703	0.997858
Unigene0003087	ARDA	0	1	-9.81378	0.999369	-10.8191	0.00530978	-10.8218	0.997858
Unigene0003091	PIP2-2	-2.05215	0.0353369	-0.861008	0.999369	0.983856	0.993729	0.100944	0.997858
Unigene0003094	GRF3	-0.205303	0.977689	12.3097	6.60025e-05	-0.353679	0.993729	-1.15962	0.997858
Unigene0003096	RE1	2.16834	0.0038203	-1.14166	0.796025	0.0485802	0.998885	-0.941504	0.997858
Unigene0003112	FAR1	9.79766	0.005013	0.578784	0.999369	1.29068	0.993729	1.79691	0.997858
Unigene0003137	--	1.37792	0.785228	-0.167074	0.999369	-1.8584	0.0099502	0.566591	0.997858
Unigene0003170	PFK5	1.17834	0.977689	-1.23868	0.999369	-1.71878	0.0121891	-2.65702	0.997858
Unigene0003199	--	-0.140648	1	9.01959	6.98689e-16	-0.305054	0.993729	-1.01067	0.997858
Unigene0003222	--	-4.05889	0.977689	-2.1973	1	-3.79508	0.000339753	-11.1185	1
Unigene0003239	--	-1.02297	0.0448655	0.7889	0.999369	0.157221	0.993729	0.208111	0.997858
Unigene0003323	--	1.60365	0.977689	-1.73106	0.999369	11.0989	0.0259156	0.992223	0.997858
Unigene0003338	--	1.52807	0.00111885	-1.14886	0.679104	-0.194155	0.993729	0.53348	0.997858
Unigene0003370	--	1.38622	0.977689	-0.669027	0.999369	2.08887	0.993729	6.56478	0.000151133
Unigene0003387	--	1.90588	0.776094	-4.99221	0.0278244	-1.68904	0.993729	-2.44001	0.997858
Unigene0003388	--	1.43063	0.977689	5.18982	0.999369	1.34239	0.993729	6.25634	0.00531902
Unigene0003397	--	-0.547525	0.977689	7.92434	8.5916e-18	-1.52674	0.993729	2.56258	0.997858
Unigene0003401	--	10.7482	0.0115667	1.27288	0.999369	-1.02402	0.993729	2.95606	0.997858
Unigene0003402	--	-0.989005	0.977689	8.50563	2.07376e-07	-1.20504	0.993729	2.35966	0.997858
Unigene0003416	--	-4.12928	0.977689	-10.6135	0.000359476	6.64386	0.993729	-6.3159	0.00883555
Unigene0003454	GLCAT14A	-0.331679	0.977689	-0.0729177	0.999369	2.5579	0.0472705	-1.3593	0.997858
Unigene0003456	Tf2-12	4.7318	0.00687581	-4.72893	1	-0.135352	0.993729	-0.301944	0.997858
Unigene0003516	--	5.70736	0.605951	-3.53916	1	9.28386	0.0140995	-1.51785	0.997858
Unigene0003557	CIN7	1.28406	0.977689	-1.17338	0.651186	-2.4358	0.000959558	0.416534	0.997858
Unigene0003615	UGPA	-0.459404	0.977689	0.0609249	0.999369	1.02954	0.043378	-0.224448	0.997858
Unigene0003621	--	1.07314	0.977689	-0.689114	0.999369	-1.32173	0.00398066	-0.161823	0.997858
Unigene0003687	--	4.85798	0.936126	-2.79238	1	7.98109	5.81142e-07	-1.16898	1
Unigene0003700	--	-0.653476	0.977689	0.0629313	0.999369	-1.80065	0.0431675	2.11204	0.997858
Unigene0003736	--	10.5379	0.0366155	-4.23522	0.999369	9.54432	0.886363	-3.37454	0.997858
Unigene0003758	--	0.165809	0.987306	0.209595	0.999369	-3.14592	0.0455829	-1.06093	0.997858
Unigene0003811	RAN1A	-0.72738	0.977689	5.56016	0.0159775	0.185355	0.998885	-2.71828	0.997858
Unigene0003821	TY3B-G	-0.321154	0.977689	3.35834	1.72431e-05	1.39827	0.560083	-0.142193	0.997858
Unigene0003836	--	1.58496	0.977689	0	0.999369	-6.187	4.98049e-05	2.26303	0.997858
Unigene0003874	--	11.348	3.61252e-08	-0.706269	0.999369	-1.94687	0.721697	-0.668094	1
Unigene0003983	--	-3.45887	1	0.893293	0.999369	-2.98479	0.00033868	2.57733	0.997858
Unigene0003994	CCX1	-1.36018	0.977689	-8.6677	0.999369	-4.72028	0.0459172	-9.05889	0.997858
Unigene0004006	--	-0.204358	0.978482	1.70589	0.999369	-4.33628	0.0392506	-1.66928	0.997858
Unigene0004011	--	10.0453	0.00368974	-3.99749	0.146168	7.40939	0.0293675	-1.52607	0.997858
Unigene0004024	CID7	0.356709	0.977689	-0.239791	0.999369	-1.88368	1.55251e-08	-1.74615	0.997858
Unigene0004031	--	-6.43741	0.977689	-2.2676	1	6.88264	0.003203	-0.627487	0.997858
Unigene0004056	WAKL18	-0.111497	0.977689	-0.782696	0.999369	3.71337	0.000263006	1.37724	0.997858
Unigene0004095	--	-1.39887	0.977689	-4.60148	7.45466e-05	-1.28895	0.993729	-0.403722	0.997858
Unigene0004136	--	-1.01421	0.977689	-5.41665	0.0174461	2.6545	0.486326	-3.65821	0.997858
Unigene0004150	FLS2	3.07172	1	-0.514573	0.999369	-3.23203	1.75114e-05	-0.826594	0.997858
Unigene0004203	--	1	0.977689	0	1	4.05889	0.993729	8.59395	0.0051489
Unigene0004280	--	0.67423	0.977689	-0.346221	0.999369	1.6997	0.0206627	-0.989193	0.997858
Unigene0004281	--	9.23681	0.106085	2.73697	0.999369	-1.7049	1	-9.22207	0.00666635
Unigene0004326	--	2.12928	0.141072	5.36632	3.75298e-05	-0.952694	0.993729	1.57647	0.997858
Unigene0004330	--	-1.0087	0.0108723	-0.841752	0.719598	0.879117	0.679797	1.42601	0.997858
Unigene0004480	--	3.85	0.00874252	-1.66352	1	2.43296	0.295072	0.834941	0.997858
Unigene0004498	ZAT5	1.95561	0.977689	-1.80735	0.999369	-1.98556	0.000638353	-0.552192	0.997858
Unigene0004502	--	-0.482601	0.977689	6.01037	0.00011531	-0.711252	0.993729	-1.38369	0.997858
Unigene0004532	--	8.90689	0.149788	-4.59877	0.999369	10.1964	7.02745e-06	-1.1682	1
Unigene0004577	--	-0.786688	0.268443	0.445665	0.999369	3.35498	3.12309e-21	1.39206	0.243185
Unigene0004581	--	0.88304	0.977689	5.95936	0.000609413	-2.41728	0.706162	0.106939	0.997858
Unigene0004593	--	2.8413	0.977689	8.58246	0.999369	-10.0857	0.274531	-11.7242	0.0081714
Unigene0004600	--	-0.965202	0.804011	1.53659	0.0125713	-0.566112	0.993729	0.852521	0.997858
Unigene0004604	--	6.40372	0.0348183	0.743225	0.999369	-1.61566	0.993729	-1.94569	0.997858
Unigene0004608	APC7	4.57796	0.000792446	4.15547	0.575326	-0.295528	0.993729	-2.36726	1
Unigene0004610	At5g58410	2.04039	0.0177212	-0.0986159	0.999656	-1.2199	0.993729	-2.92756	0.273839
Unigene0004611	Os07g0626600	0.215338	0.987306	0.5456	0.999369	5.3505	0.00460668	-0.457433	0.997858
Unigene0004615	--	1.81811	1.40542e-05	-0.756245	0.999369	-0.252274	0.993729	1.01312	0.997858
Unigene0004616	--	1.23298	0.977689	-0.650508	0.999369	2.49289	5.71128e-05	-0.0661351	0.997858
Unigene0004678	--	2.08446	0.0048533	-0.579294	0.999369	-0.402659	0.993729	0.282934	0.997858
Unigene0004681	AGO1D	-0.449163	0.977689	-7.25334	6.77207e-06	1.79586	0.975677	-2.51545	0.512116
Unigene0004693	--	11.3554	0.0162274	-1.79141	0.999369	2.51096	0.993729	-1.45384	0.997858
Unigene0004711	--	-1.03285	0.0169074	0.0228249	0.999369	0.512375	0.993729	-0.239731	0.997858
Unigene0004762	AVT1A	1.0626	0.000103645	-0.207671	0.999369	-0.215629	0.993729	1.13054	0.997858
Unigene0004767	--	8.78572	8.73366e-08	7.50779	1	9.12928	0.299287	6.26991	1
Unigene0004768	BBBI	11.6196	2.53577e-08	0.807355	0.999369	4.73697	0.993729	9.12917	1
Unigene0004787	TSS	-0.270406	0.977689	0.151967	0.999369	1.38211	0.0466377	0.0569076	0.997858
Unigene0004806	--	0.239928	0.980095	9.06788	0.999369	5.9542	0.00871458	-2.74147	0.997858
Unigene0004816	PER45	-1.32443	0.000104502	-0.012044	0.999369	2.67314	4.5331e-07	0.31034	0.997858
Unigene0004832	--	7.71425	0.977689	0	1	-4.02647	0.040043	1.22731	0.997858
Unigene0004835	NPF6.3	-0.496376	0.977689	-0.621005	0.999369	-1.21334	0.00150323	-0.177561	0.997858
Unigene0004855	--	-1.94103	0.00374764	0.777745	0.999369	6.04214	2.24235e-16	2.39069	0.000778674
Unigene0004929	CHIA	2.10961	0.0282217	-0.797038	0.999369	1.8889	0.0125259	0.532515	0.997858
Unigene0004937	BGLU32	-0.543818	0.977689	0.0707667	0.999369	1.56091	0.00237554	-0.52719	0.997858
Unigene0004960	ndufaf3	1.05806	0.0465582	0.380381	0.999369	0.257026	0.993729	0.30357	0.997858
Unigene0004966	--	-0.14803	0.977689	0.0654953	0.999369	1.34914	0.00148587	-0.0222881	0.997858
Unigene0005031	RVE6	-2.17196	3.54772e-05	0.714649	0.999369	3.68422	0.00017116	0.989193	0.997858
Unigene0005045	CSC1	0.271414	0.977689	-0.11881	0.999369	-1.37287	0.000290417	-0.374397	0.997858
Unigene0005058	--	-0.328782	0.987306	-3.22239	0.999369	10.8084	0.00207585	0.662027	1
Unigene0005071	--	4.48352	0.00725097	-0.29956	0.999369	-0.722466	0.993729	-0.0817941	0.999376
Unigene0005108	--	1.08746	0.977689	0	0.999369	10.9194	0.0056744	2.72311	0.997858
Unigene0005110	--	1.52916	0.977689	5.37389	0.049355	1.20593	0.993729	-3.07198	0.997858
Unigene0005117	ARP1	0.364123	0.977689	-0.0389111	0.999369	-1.21338	0.0149244	0.332701	0.997858
Unigene0005121	--	1.48921	0.977689	0.367273	0.999369	1.6645	0.0371374	1.31709	0.997858
Unigene0005165	--	3.2948	0.977689	-5.93894	0.999369	-0.743202	0.993729	7.0039	0.00566477
Unigene0005184	--	0.886343	0.977689	-5.5502	0.0409591	-2.38864	0.439809	0.0507881	0.997858
Unigene0005207	--	1.9565	0.977689	11.4322	6.25221e-10	1.45023	0.993729	0.584963	1
Unigene0005224	BGLU8	0.509157	0.977689	0.126702	0.999369	-1.161	0.0001071	0.238361	0.997858
Unigene0005229	--	-1.08246	0.394493	0.347923	0.999369	-1.78932	0.00368445	-1.17215	0.997858
Unigene0005249	--	0.526234	0.977689	-0.993894	0.999369	-2.03992	0.0447889	1.62898	0.997858
Unigene0005288	RAB15	2.58905	0.190173	-1.52736	0.999369	2.35675	0.00534581	1.74688	0.946301
Unigene0005334	NMT2	-0.69609	0.977689	0.811978	0.0403974	3.16725	3.04443e-08	-0.432066	0.997858
Unigene0005382	1-SST	0.127536	0.987306	0.942077	0.00204342	3.70143	1.19528e-09	-0.794325	0.997858
Unigene0005392	--	8.37504	0.000281386	-2.05782	1	1.13662	0.993729	4.75489	0.997858
Unigene0005458	WAXY	1.16263	0.0158798	-0.242755	0.999369	-0.12349	0.993729	-0.058876	0.997858
Unigene0005489	PER39	-1.29579	1.29053e-06	0.258103	0.999369	2.19221	0.000303532	-0.130464	0.997858
Unigene0005490	DAHPS1	0.291813	0.977689	0.0669714	0.999369	1.10287	0.00104479	-0.71259	0.997858
Unigene0005505	--	-0.429159	0.977689	0.146008	0.999369	1.49299	0.0442299	-0.637691	0.997858
Unigene0005509	--	4.8434	0.00528248	-0.416853	1	-0.336414	0.993729	-2.34605	1
Unigene0005511	Thbs1	1.9301	1	-6.71768	2.28188e-14	-2	0.993729	-0.071191	0.998874
Unigene0005518	--	-1.22781	0.977689	10.5762	0.0152433	-0.87855	0.993729	10.3443	0.997858
Unigene0005553	--	0.273565	0.98151	4.12686	0.0126403	1.93717	0.651473	-1.14684	0.997858
Unigene0005572	COL13	2.24905	5.98448e-06	-0.432232	0.999369	-0.395424	0.993729	0.0804498	0.997858
Unigene0005582	ERF1A	3.26829	0.0126783	-1.12688	0.999369	-1.29684	0.360067	0.207209	0.997858
Unigene0005584	ERF110	1.42381	0.977689	0.214851	0.999369	-2.73089	4.46044e-06	0.0227201	0.997858
Unigene0005616	--	-1.51866	0.977689	11.1674	0.866737	5.70834	0.03585	0.602036	0.997858
Unigene0005640	--	7.85487	0.00849448	-1.73016	1	1.78043	0.993729	-7.86625	0.997858
Unigene0005656	--	-1.08166	0.977689	-0.403842	0.999369	2.72055	0.0273855	0.430634	0.997858
Unigene0005688	AAP6	-0.974084	0.426273	-0.145591	0.999369	1.67046	0.000307307	-0.430041	0.997858
Unigene0005744	FAB1A	-0.0842689	0.977689	0.725393	0.999369	-1.36989	0.0494137	-0.514573	0.997858
Unigene0005793	--	-1.62144	0.785296	0.0583141	0.999369	3.7153	1.62645e-06	-0.16937	0.997858
Unigene0005797	--	-1.46642	0.977689	0.468904	0.999369	0.898788	1	7.87036	0.0027426
Unigene0005798	--	1.71031	1	-1.03727	0.999369	4.43695	0.00228001	0.0115725	0.997858
Unigene0005809	--	0.926998	0.977689	-0.503513	0.999369	-2.10507	0.0119713	0.18938	0.997858
Unigene0005893	SAMDC	-1.17469	0.0123285	0.0848631	0.999369	1.09436	0.00283676	-0.257521	0.997858
Unigene0005896	MEE40	-1.04943	0.00604694	0.260712	0.999369	0.560809	0.993729	-0.766246	0.997858
Unigene0005902	RZFP34	2.25978	3.1532e-12	-0.152241	0.999369	-0.87314	0.629074	-0.0382125	0.999376
Unigene0005914	BCDH	0.794076	0.977689	-0.547262	0.999369	-1.1585	0.028333	0.291463	0.997858
Unigene0005927	HAR1	1.61408	0.537247	-1.98868	0.0614075	-2.11165	0.00353699	-0.920012	0.997858
Unigene0005941	IMK3	-1.34382	3.71599e-08	-0.1743	0.999369	0.200667	0.993729	-0.687758	0.997858
Unigene0005981	SALR	-0.459045	0.977689	0.385079	0.999369	1.60626	0.0426756	-0.29789	0.997858
Unigene0006062	pol	4.96347	0.0204379	0.12861	0.999369	-1.53737	0.993729	-3.16115	0.868621
Unigene0006156	--	0.282076	0.977689	2.40172	0.000452034	0.0196288	0.998885	0.1627	0.997858
Unigene0006179	--	2.39232	0.977689	-0.241008	0.999369	-4.97269	9.6175e-07	2.08746	0.997858
Unigene0006197	--	3.83444	0.605951	4.43518	0.0319321	-0.289183	0.993729	-0.808428	0.997858
Unigene0006230	--	7.04127	0.0126783	0.864648	0.999369	0.511691	0.993729	-0.69883	0.997858
Unigene0006240	--	7.0634	0.00269685	4.03709	0.999369	-0.222392	0.998885	6.64386	0.997858
Unigene0006241	--	-1.48002	0.977689	6.90014	2.61145e-12	1.62599	0.892437	-0.858259	1
Unigene0006269	At1g06840	-1.24573	0.0479447	-0.719211	0.999369	-0.448611	0.993729	-0.301381	0.997858
Unigene0006280	LRK10L-2.1	2.782	0.342108	-2.7909	0.00533907	2.69153	0.439809	-1.01606	0.997858
Unigene0006281	--	10.8297	6.10451e-05	1.68806	0.999369	0.430748	0.993729	2.36565	0.997858
Unigene0006295	--	8.38735	0.000209613	1.53793	0.999369	-2.74163	0.993729	0.942449	0.997858
Unigene0006298	CRK42	1.46115	0.0402702	0.682934	0.999369	-0.285601	0.993729	0.587051	0.997858
Unigene0006321	--	-0.153366	0.987306	3.34978	7.20636e-06	1.48114	0.353642	-0.605018	0.997858
Unigene0006342	FHY3	4.90689	0.977689	-1.85426	1	-4.9529	1.03451e-05	-5.36535	1
Unigene0006378	--	-0.269025	0.977689	3.6751	0.0423188	0.163354	0.993729	1.39391	0.997858
Unigene0006415	EXPA16	0.54424	0.977689	-0.470946	0.999369	-2.1348	0.0182401	-1.36782	0.997858
Unigene0006430	--	0.218711	0.977689	-0.196449	0.999369	-1.47299	0.00449106	-0.0851738	0.997858
Unigene0006531	--	2.8817	0.0478028	1.22477	0.999369	-0.217741	0.993729	-1.32128	0.997858
Unigene0006536	--	-1.21714	0.033963	1.0514	0.999369	0.49189	0.993729	-0.718255	0.997858
Unigene0006578	TPS6	1.30103	0.977689	-1.04517	0.981431	-1.85784	0.0489221	0.0221263	0.997858
Unigene0006591	--	0	1	-0.335774	1	-3.65926	0.00738837	-0.94281	1
Unigene0006597	pod	1.19794	0.977689	0.210897	0.999369	-2.83862	0.039127	-0.218764	0.997858
Unigene0006655	Os10g0478200	9.26444	1.01466e-05	-7.30593	0.409738	0.148798	0.998885	-0.046223	0.998311
Unigene0006658	--	-2.02466	0.00270247	-1.28583	0.999369	0.438078	0.993729	-0.647311	0.997858
Unigene0006664	NPR4	0.277169	0.987306	5.37033	8.05108e-08	-0.835106	0.993729	2.07304	0.997858
Unigene0006670	--	9.32942	0.0255101	9.04075	0.999369	1.5639	0.993729	3.58496	0.997858
Unigene0006763	--	5.21663	1	-1.21266	0.999369	-3.98146	0.00782122	2.16194	0.997858
Unigene0006767	--	7.10852	0.0476346	-1.23777	0.999369	0.193406	0.998885	-1.24793	0.997858
Unigene0006779	NAC067	3.29347	0.0338033	-1.04215	0.999369	0.677242	0.993729	-0.0475833	0.998472
Unigene0006786	--	0.248641	0.977689	-1.35265	0.999369	-2.14713	0.045113	-0.443607	0.997858
Unigene0006795	At3g50280	-1.88906	0.802595	0.557612	0.999369	4.55459	0.0345032	-0.756074	0.997858
Unigene0006809	3BETAHSD/D1	-0.480115	0.977689	-0.850657	0.999369	2.85732	2.46338e-05	0.967263	0.997858
Unigene0006840	--	2.08139	0.821152	-1.92471	0.999369	2.60073	0.00948605	1.03019	0.997858
Unigene0006883	--	-0.65391	0.977689	4.05982	0.0432709	-0.720314	0.993729	-1.81816	0.997858
Unigene0006886	--	0.514287	0.977689	-0.102157	0.999369	-1.01631	0.000512364	-0.153266	0.997858
Unigene0006927	SS4	-0.159818	0.977689	-0.0999215	0.999369	1.30495	0.0272851	0.040452	0.997858
Unigene0006967	IRL4	0.429701	0.969636	-0.092857	0.999369	-1.2527	0.011628	0.217582	0.997858
Unigene0006974	--	-2.85849	0.48179	0.654356	0.999369	6.09436	7.12104e-09	2.96153	0.241429
Unigene0006980	--	10.3772	0.0113786	1.13976	0.999369	0.915667	0.993729	7.76598	0.0682697
Unigene0006990	PME12	0.478992	0.977689	0.619468	0.999369	-1.85214	0.000856401	0.0967014	0.997858
Unigene0007017	--	1.98449	0.909637	4.10852	0.0170361	-1.65711	0.993729	0.492704	0.997858
Unigene0007018	TIP1-2	-1.49813	0.00374764	-0.940947	0.999369	3	1.09398e-06	-0.036953	0.997858
Unigene0007052	GAPC	0.214903	0.977689	0.335247	0.999369	2.62153	1.13817e-20	0.215441	0.997858
Unigene0007060	--	1.56359	0.977689	-0.974465	0.999369	5.91978	4.68854e-06	0.125531	0.997858
Unigene0007066	--	1.88772	0.233391	-0.738582	0.999369	-1.74361	9.7346e-05	0.320902	0.997858
Unigene0007094	PPX2	0.363182	0.977689	2.62449	0.00652708	0.960638	0.993729	0.188644	0.997858
Unigene0007110	TY3B-I	1.59808	0.694477	5.05528	0.97269	5.31288	0.00449106	0.620654	0.997858
Unigene0007115	--	9.61961	0.0165805	1.35634	0.999369	-0.190943	0.998885	-1.14048	0.997858
Unigene0007118	--	-0.282035	0.980766	4.2647	0.999369	7.05528	0.0123008	3.10705	0.997858
Unigene0007139	At5g49770	-0.400722	0.977689	-0.312651	0.999369	1.30391	0.00203398	-0.598215	0.997858
Unigene0007167	--	6.86507	0.012	-0.281771	0.999369	0.125531	0.998885	-1.14439	0.997858
Unigene0007215	BAM3	0.554746	0.977689	-1.32193	0.311852	-2.32606	1.25179e-05	0.716819	0.997858
Unigene0007246	--	0.292019	0.987306	4.54649	0.00637557	1.63107	0.993729	0.0182622	0.997858
Unigene0007260	--	-2.46119	0.977689	8.28738	0.000698854	-1.50026	0.993729	3.66538	0.997858
Unigene0007346	--	-3.53699	0.000957417	0.134301	0.999369	1.48543	0.993729	6.86625	0.997858
Unigene0007414	GLDP2	-0.295624	0.977689	-0.174129	0.999369	1.25078	0.00436571	-0.0270839	0.997858
Unigene0007425	--	-0.275498	0.977689	-1.80836	0.999369	1.79638	0.0323622	0.0357652	0.997858
Unigene0007428	CISZOG1	0.103836	0.987306	0.328054	0.999369	-2.53836	0.00576589	0.644348	0.997858
Unigene0007438	PHT1	-1.94067	1.89904e-05	0.432449	0.999369	1.65984	0.232721	-0.874834	0.997858
Unigene0007476	--	1.00757	0.977689	-1.20014	0.999369	-4.53269	6.42182e-07	-2.25002	0.997858
Unigene0007477	Fn1	1.62149	1	-7.35579	2.72747e-15	-3.16993	0.934885	-0.533637	0.997858
Unigene0007648	PSY2	-1.68492	2.03678e-05	0.504005	0.999369	2.26967	0.0870002	-0.0350212	0.997858
Unigene0007664	--	9.47239	0.000718245	-6.96401	1	4.25109	0.353671	-2.74857	1
Unigene0007735	At5g08565	0.205749	0.977689	0.787106	0.999369	-2.99214	0.027941	0.539672	0.997858
Unigene0007857	--	-0.662965	0.977689	-2.14222	1	14.5128	4.99362e-14	-1.2173	1
Unigene0007888	ABCF5	2.78996	0.977689	10.2288	4.00884e-05	-0.890683	0.993729	-2.73419	0.997858
Unigene0007903	TF	-1.51809	0.977689	-8.33874	4.03916e-05	11.2566	2.26269e-07	1.70368	0.997858
Unigene0007911	--	1.02421	0.977689	-5.25023	1.02474e-10	0.340214	0.993729	-1.01236	0.997858
Unigene0007928	SWEET1A	0.128342	0.987306	-0.31109	0.999369	-1.27	0.000347052	0.432304	0.997858
Unigene0007967	--	-0.747752	0.977689	1.83549	0.999369	6.3322	0.00553252	2.78051	0.997858
Unigene0008117	--	-3.32193	0.977689	10.3294	0.0239367	1.52782	0.993729	0	1
Unigene0008127	HSP90-1	2.69605	0.790309	0.135509	0.999369	2.16544	0.00351272	0.0611276	0.997858
Unigene0008169	BHLH84	6.38082	0.977689	-9.95128	1	11.2086	1.03451e-05	1.74723	0.997858
Unigene0008344	--	11.6424	0.00998761	-0.660514	0.999369	0.703282	0.993729	2.73224	0.997858
Unigene0008632	--	1.20772	0.538311	-0.543571	0.999369	-1.02837	0.0477777	0.0238389	0.997858
Unigene0008711	--	0.829195	0.977689	0.0744637	1	9.54193	1.66904e-07	0.467274	0.997858
Unigene0008712	--	0.218469	0.987306	-4.15429	0.00820219	-1.80095	0.993729	-5.46439	1
Unigene0008766	Os01g0913000	-1.37597	9.54757e-06	0.517997	0.999369	0.849049	0.940799	0.205096	0.997858
Unigene0008993	5MAT1	-0.165851	0.987306	0.0737483	0.999369	5.90288	0.0243203	7.49185	0.997858
Unigene0009030	CUL3A	11.3092	0.00393832	-7.00983	1	1.92978	1	-6.1819	1
Unigene0009061	--	9.17673	0.000281386	-0.759673	0.999369	0.879453	0.993729	-1.16697	0.997858
Unigene0009101	--	-2.06686	0.977689	8.51782	0.0126403	-0.945579	0.993729	-10.4784	1
Unigene0009160	BTR1	13.2091	7.57006e-07	10.8893	0.374606	1.88852	0.993729	-0.125336	0.99918
Unigene0009177	At4g00755	0.0511978	0.994733	1.43998	0.999369	-2.41791	0.0110014	-0.790621	0.997858
Unigene0009458	--	-0.727064	0.977689	0.540859	0.999369	3.45943	0.00962028	1.42004	0.997858
Unigene0009672	--	1.67005	0.743933	-0.826581	0.999369	-2.09426	0.0372275	-0.499812	0.997858
Unigene0009674	--	0.338211	0.977689	-0.382151	0.999369	-2.09225	0.0386084	0.0127561	0.997858
Unigene0009750	ARPC2B	-0.330716	0.977689	-0.261888	0.999369	2.42238	0.0332816	0.574909	0.997858
Unigene0009752	--	-1.52026	0.759878	0.498251	0.999369	3.27064	0.0137066	0.926937	0.997858
Unigene0009810	--	-0.113504	0.977689	0.0436269	0.999369	2.20262	4.78206e-05	0.879812	0.997858
Unigene0009890	--	8.65583	3.82962e-12	8.32322	0.15719	0.876952	0.993729	1.53583	0.997858
Unigene0009935	--	6	0.00260232	2.37851	0.999369	1.29546	0.993729	0.719892	0.997858
Unigene0010000	NLP1	-0.222609	0.977689	-0.0774699	0.999369	1.40221	0.033188	-0.500265	0.997858
Unigene0010109	--	6.38082	0.977689	-9.90689	0.999369	10.0724	0.014124	0.195016	0.997858
Unigene0010451	--	1.9386	0.027206	-0.91862	0.999369	-0.970765	0.389567	0.166897	0.997858
Unigene0010463	--	-1.06465	0.977689	0.648032	1	11.9044	7.43263e-10	-0.471306	0.997858
Unigene0010549	RAP2-6	0.395929	0.977689	-1.06413	0.999369	-2.8128	0.0243404	1.19485	0.997858
Unigene0010662	--	-1.08243	0.541316	1.05109	0.0367108	2.50683	0.000859574	-2.4981	0.123428
Unigene0010742	--	-0.752151	0.328092	0.30983	0.999369	2.07325	0.00774813	-1.16993	0.997858
Unigene0010748	--	-6.33539	0.0153716	-0.118941	0.999656	-1.00836	0.993729	0.185746	0.997858
Unigene0010759	FLA11	-0.27215	0.977689	0.116903	0.999369	2.72559	0.00547986	0.0984626	0.997858
Unigene0010866	MT-CO1	0	1	1.91254	0.999369	10.4305	0.00128627	3.98351	0.997858
Unigene0011023	At1g65750	2.0815	0.0262155	0.777608	0.999369	0.438079	0.993729	0.0534959	0.997858
Unigene0011070	ADF3	0.574916	0.977689	-0.21482	0.999369	-1.59156	0.00756865	-0.239982	0.997858
Unigene0011098	CLPB1	11.2683	0.0106629	-3.52629	0.999369	0.627607	0.993729	1.14585	0.997858
Unigene0011109	ABCC8	-0.114477	0.977689	0.55583	0.999369	1.96743	0.000933288	0.716019	0.997858
Unigene0011152	--	-3.01701	1	-2.00765	1	8.73268	1.51338e-07	1.23105	0.997858
Unigene0011174	TCEA1	-1.18359	0.00667269	0.154247	0.999369	1.38065	0.0615409	-0.316267	0.997858
Unigene0011214	--	0.786596	0.977689	-1.53434	0.999369	5.99435	0.013869	0.34715	0.997858
Unigene0011232	--	8.6677	0.790387	6.57659	0.0181256	-1.23586	0.993729	-3.28392	0.997858
Unigene0011254	--	-0.906891	0.977689	1.64657	1	0.798125	0.993729	-12.1632	0.000312461
Unigene0011288	--	3.34781	0.25866	-1.7087	0.999369	-3.39376	0.000590112	0.561726	0.997858
Unigene0011300	--	11.9861	0.000223071	11.2896	0.636816	1.70183	0.993729	-9.95613	0.997858
Unigene0011369	NHL1	-0.666788	0.905863	-0.00267532	0.999369	1.55862	0.00569384	-0.21087	0.997858
Unigene0011446	--	0.133267	0.987306	-0.248891	0.999369	-1.2978	0.00987914	-1.13072	0.997858
Unigene0011656	--	5.70374	0.282379	6.05497	0.117817	-6.74936	0.0202665	-7.69204	1
Unigene0011682	--	14.9426	5.96247e-05	-2.17611	0.999369	1.04782	1	-0.953532	0.997858
Unigene0011727	--	6.38082	0.977689	0	1	10.6165	0.000113719	-1.23983	0.997858
Unigene0011857	At3g14460	-0.343653	1	-0.303969	0.999369	4.22365	0.0302502	-0.527247	0.997858
Unigene0011867	--	4.73697	0.977689	11.2839	0.00246765	8.77039	0.993729	-8.59495	0.997858
Unigene0011924	CEPR2	-0.478047	0.977689	0.410831	0.999369	3.11478	0.000820991	0.284453	0.997858
Unigene0012116	RPL17	-1.79688	0.0194581	0.957007	0.999369	0.316184	0.993729	-0.0506261	0.99918
Unigene0012203	WAK5	10.2877	1	0	1	7.13357	2.32806e-10	0.415037	0.997858
Unigene0012326	PAE7	-1.0193	0.000418345	-0.139708	0.999369	0.336173	0.993729	-0.211429	0.997858
Unigene0012347	--	-3.23549	0.0123187	-1.32279	0.999369	0.0306717	0.998885	-1.21408	0.997858
Unigene0012348	EXPB3	-0.894365	0.630023	0.141185	0.999369	1.78201	0.0019866	-0.42953	0.997858
Unigene0012398	--	1.82018	0.977689	-6.38082	0.999369	-4.11607	0.03413	0.375541	0.997858
Unigene0012529	RGA4	8.21189	4.07371e-06	-3.15364	0.486417	6.90087	0.0084105	-2.69609	0.997858
Unigene0012550	--	-0.396854	0.984825	9.68533	1	8.77039	0.00924988	-1.33758	0.997858
Unigene0012553	B2m	2.24616	0.977689	-0.271561	0.999369	-10.8765	0.00675628	1.21412	0.997858
Unigene0012705	XIPI	3.40309	0.412887	0.583643	0.999369	-1.03909	0.0212268	1.85195	0.615766
Unigene0012766	--	-3.77259	0.682494	-6.69116	0.999369	0.869039	0.993729	-10.1882	0.0228012
Unigene0012837	RLCK176	-2.21014	1	11.8867	3.23366e-08	-0.647618	0.993729	-8.83763	0.000312461
Unigene0012866	XTH32	-1.25744	4.09393e-07	-0.348132	0.999369	-0.335327	0.993729	-0.77643	0.997858
Unigene0012926	--	0.561144	0.977689	3.28276	0.014026	2.51602	0.993729	0.169925	0.997858
Unigene0013038	C3	-0.503712	0.977689	-2.64046	0.0260219	3.23897	0.000570072	2.29521	0.997858
Unigene0013075	YBEY	1.23813	0.437105	-0.314355	0.999369	-1.90415	0.000187098	0.202135	0.997858
Unigene0013222	--	8.99435	0.0118318	0	1	-9.56351	0.58452	-0.84986	0.997858
Unigene0013232	CIN7	0.204151	0.987306	-0.864563	0.999369	-3.71574	2.17844e-10	1.7873	0.383548
Unigene0013270	--	-0.328245	0.977689	-1.64309	0.999369	-1.37502	0.00549587	-1.43457	0.997858
Unigene0013474	--	11.5051	0.00699772	-1.95634	1	-1.10639	0.993729	8.46489	0.997858
Unigene0013520	SCAMP1	0.542281	0.977689	-0.145123	0.999369	1.17721	0.0107901	0.65949	0.997858
Unigene0013608	--	1.26503	0.977689	6.90869	0.00717738	0.967837	1	3.74676	0.997858
Unigene0013698	Mtnd5	-0.391359	1	-9.85591	0.00571219	0	1	0.164016	0.997858
Unigene0013699	Mt-Cyb	-0.0350469	1	-12.0724	6.0342e-06	-4.73697	0.993729	-0.319707	0.997858
Unigene0013701	MT-ND5	0.270584	0.977689	-1.07064	0.999369	1.35344	0.0189139	0.0053983	0.997858
Unigene0013739	WEL3	-0.453581	0.977689	-0.203071	0.999369	1.08257	0.00460668	-0.183864	0.997858
Unigene0013792	--	-0.499785	0.977689	3.10434	0.0910061	1.45797	0.00706774	-2.04884	0.997858
Unigene0014054	Xyl2	-1.49431	0.0259893	0.28462	0.999369	1.43884	0.225827	-0.378576	0.997858
Unigene0014189	--	0.636141	0.977689	1.67423	0.999369	-6.7211	0.00621653	5.24793	0.997858
Unigene0014200	--	4.6899	1	11.2308	0.999369	-2.3352	0.0395886	1.39016	0.997858
Unigene0014245	--	6.73877	0.00401927	-9.80305	0.999369	0.164387	0.998885	5.54432	0.997858
Unigene0014268	--	-0.425306	0.979238	4.7457	0.0390288	-1.06871	0.993729	0.232661	0.997858
Unigene0014305	--	-0.330994	1	11.2467	0.00128655	-2.84327	0.993729	-0.772483	0.997858
Unigene0014318	--	0.27963	0.978802	-0.84651	0.999369	1.76456	0.00500017	0.181082	0.997858
Unigene0014341	--	5.05889	0.977689	13.0846	3.08506e-08	-3.36923	0.993729	11.584	1
Unigene0014345	Os05g0277500	-0.734563	0.977689	0.180647	0.999369	1.88543	0.0399895	-0.971221	0.997858
Unigene0014606	PSAH	-0.0585872	0.987306	0.264856	0.999369	2.0188	0.0102629	0.222811	0.997858
Unigene0014713	NPR1	0.964695	0.977689	0.0854221	0.999369	-2.0217	0.0110371	0.436789	0.997858
Unigene0014812	CAF1-7	-1.11996	1	-1.94598	0.999369	2.27625	0.00618195	1.95091	0.997858
Unigene0014857	dnaja1	2.43707	0.0154441	0.520953	0.999369	4.3752	6.36324e-11	-0.412233	0.997858
Unigene0015216	PNC1	-0.657935	0.977689	0.199469	0.999369	1.60435	0.00880113	0.315274	0.997858
Unigene0015292	--	7.98489	0.977689	-9.42347	0.999369	-2.82746	0.00506863	0.00269411	0.997858
Unigene0015383	--	-4.54543	1	3.25376	0.999369	5.89885	0.0214958	-0.257237	0.997858
Unigene0015457	--	-10.7171	0.801932	-2.92711	1	11.573	0.00608541	-0.619225	0.997858
Unigene0015466	DTX34	-0.984937	0.747346	1.05379	0.571369	3.48767	3.09976e-05	-2.2123	0.997858
Unigene0015784	--	-3.80735	0.977689	-2.32978	0.999369	9.99435	0.00996886	-1.72544	1
Unigene0015929	NAS9	-2.14872	1.16687e-07	-0.291602	0.999369	1.79076	0.000638353	0.0599871	0.997858
Unigene0016097	NYC1	1.24943	0.000729366	-0.377822	0.999369	-0.256591	0.993729	0.203251	0.997858
Unigene0016153	--	2.46352	0.977689	-1.76867	0.999369	5.34746	0.0138321	2.00824	0.997858
Unigene0016313	--	0	1	-2.07985	1	9.56986	0.0374915	-1.2169	0.997858
Unigene0016437	--	5.02313	0.0164381	3.87447	0.999369	-1.28647	0.593081	6.71939	0.123428
Unigene0016525	--	10.9991	1.7219e-08	0	1	0	1	5.05889	0.997858
Unigene0016548	--	5.41504	0.0328696	1.93529	0.999369	-0.798366	0.993729	0.16693	0.997858
Unigene0016576	--	10.6135	0.0473164	9.58871	0.999369	-2.00705	0.993729	-3.39593	0.997858
Unigene0016603	SWEET15	1.29073	0.977689	-0.430211	0.999369	2.39607	0.00507573	1.54979	0.997858
Unigene0016714	PI4KG5	12.5611	0.000280379	5.85798	0.848194	-1.57911	0.466542	1.30189	0.997858
Unigene0016873	H2-Aa	0	1	8.70275	0.999369	-10.5603	0.00563064	6.86625	0.997858
Unigene0016948	IPT9	-0.467126	0.977689	0.222392	0.999369	9.29921	0.0423229	-1.95722	0.997858
Unigene0017017	--	3.19878	0.828305	-0.913585	0.999369	4.83771	0.00411739	3.57154	0.997858
Unigene0017045	At3g16150	-0.692215	0.977689	0.885237	0.999369	4.58311	7.86308e-05	-0.00620515	0.997858
Unigene0017125	--	-0.221445	0.977689	0.819907	0.999369	-0.0877202	0.998885	-8.65392	0.0224171
Unigene0017138	--	9.03159	0.774241	-2.06683	1	7.84925	4.9813e-05	-0.728229	1
Unigene0017168	ECT2	5.87856	0.0170108	-8.84549	0.999369	0	1	-10.5603	0.0356042
Unigene0017221	--	1.05371	0.977689	-0.47502	0.999369	-3.25987	0.0407786	-1.90759	0.997858
Unigene0017304	ERD4	-0.119054	0.977689	-0.154572	0.999369	-1.45524	1.26561e-06	-0.110115	0.997858
Unigene0017396	--	3.56663	0.00159867	0.16711	0.999369	-1.19318	0.993729	2.89206	0.997858
Unigene0017404	--	1.25031	0.977689	0.693689	0.999369	-1.28863	0.00807498	-0.582427	0.997858
Unigene0017587	PP2C13	4.32193	0.977689	5.64386	0.999369	-9.63783	0.0425547	10.4305	0.964692
Unigene0017657	--	1.70914	0.0215536	0.273091	0.999369	0.115548	0.993729	0.250477	0.997858
Unigene0017673	--	5.13386	0.00221516	0.609685	0.999369	-1.04014	0.993729	1.02393	0.997858
Unigene0017697	--	13.5014	1.16687e-07	14.1809	0.626376	6.86419	0.00922966	-8.11764	1
Unigene0017846	--	1.12025	0.977689	0.201634	0.999369	-3.37624	0.00270743	0.292508	0.997858
Unigene0017904	--	-4.07764	0.0561893	-0.612281	0.999369	3.9419	0.028333	-0.222392	0.997858
Unigene0018007	--	6.7823	0.000333708	-0.282167	0.999369	2.41121	0.993729	2.23907	0.997858
Unigene0018035	pptr-1	9.79225	0.015535	0	1	1.86028	0.993729	2.19502	0.997858
Unigene0018062	--	0.845539	0.850068	0.023895	0.999369	1.32025	0.043378	0.218837	0.997858
Unigene0018082	CIPK16	2.21075	0.00779328	-0.381141	0.999369	0.569813	0.993729	-1.05436	0.997858
Unigene0018163	FLZ8	-0.460426	0.687973	-0.266047	0.999369	1.12072	0.0154668	-0.256422	0.997858
Unigene0018168	CDI	0.938439	0.977689	0.949003	0.999369	3.84933	3.04443e-08	1.99456	0.997858
Unigene0018184	CAB7	-0.355628	0.977689	0.327891	0.999369	2.39557	0.0034005	1.30529	0.504077
Unigene0018334	--	0.857647	0.977689	-1.88995	0.0263123	0.258441	0.993729	0.349942	0.997858
Unigene0018426	--	4.16439	0.017158	1.7191	0.999369	-1.57046	1	2.71149	0.997858
Unigene0018492	FRS5	8.44191	0.00118947	-1.80047	1	0.461011	0.993729	0.0515671	0.997858
Unigene0018620	CLU5d	0	1	12.4014	8.15057e-06	0	1	10.8968	1
Unigene0018664	--	9.49185	0.000444002	-3.05889	0.999369	1.31002	0.993729	-1.66742	0.997858
Unigene0018698	--	5.54137	0.0234074	-2.26679	0.999369	0.539073	0.993729	0.0305883	0.997858
Unigene0018742	ITPK3	1.56025	0.907793	-0.538976	0.999369	-2.40498	0.0033299	0.412891	0.997858
Unigene0018809	--	2.9714	0.00107685	0.540847	0.999369	-0.163899	0.993729	0.973684	0.997858
Unigene0018900	HSP17.4	4.25926	0.977689	1	0.999369	12.1622	0.00577737	-4.85798	0.997858
Unigene0018977	FRS5	3.88194	0.0023148	0.287348	0.999369	-1.48797	0.993729	0.00658265	0.997858
Unigene0019139	--	-4.71497	1	11.1033	7.03538e-05	-0.603483	0.993729	-0.471965	0.997858
Unigene0019256	--	2.11832	0.977689	0.81975	0.999369	-0.586441	0.993729	11.3517	0.00444028
Unigene0019429	--	0.602884	0.977689	-0.975338	0.999369	-3.32193	0.00191823	1.71417	0.997858
Unigene0019441	--	-4.52356	0.977689	-7.00562	0.000431636	8.59495	0.660905	-6.43013	0.0034343
Unigene0019473	--	4.86899	0.00585102	2.80735	0.999369	0.22634	0.993729	1.3339	0.997858
Unigene0019586	ASMT3	-1.07026	0.977689	2.13945	0.00529879	2.93546	0.367021	1.83773	0.997858
Unigene0019587	ASMT1	-0.443202	0.977689	0.759459	0.999369	2.28996	3.88354e-05	1.85215	0.997858
Unigene0019623	--	7.78354	1.79737e-05	-1.20543	0.999369	-2.06841	0.717994	-1.3516	0.997858
Unigene0019654	--	5.50779	0.00209546	1.09077	0.999369	0.571352	0.993729	-0.938249	0.997858
Unigene0019748	XAT2	-0.557201	0.977689	0.0913885	0.999369	3.05922	0.003203	0.552541	0.997858
Unigene0019754	At4g08350	-4.173	1.17e-06	1.05959	0.999369	0.636493	0.993729	0.150679	0.997858
Unigene0019808	--	1.10806	0.977689	-2.10488	1	4.22668	0.000757148	-1.1565	0.997858
Unigene0019834	--	0.609657	0.987145	6.38082	0.999369	1.35364	0.993729	6.98299	0.0321672
Unigene0019881	--	7.54432	0.977689	-5.7745	1	3.08457	0.0121155	12.4313	0.559236
Unigene0019899	HAR1	0.901362	0.977689	-0.159981	0.999369	-1.47473	0.0459303	-0.52643	0.997858
Unigene0019917	--	-1.49729	0.0828834	0.61525	0.999369	2.47694	7.83665e-06	-0.320656	0.997858
Unigene0019973	--	0.282631	0.980751	7.70644	3.07727e-11	-0.576363	0.993729	0.19806	0.997858
Unigene0019995	--	0.533915	0.977689	-5.5927	0.0162885	2.3086	0.993729	-1.3055	0.997858
Unigene0020023	KS1	-10.2566	1	-1.01878	1	11.0453	0.522476	13.4032	4.21955e-10
Unigene0020024	--	-8.33688	0.977689	-0.971544	0.999369	9.41645	0.423731	12.0724	0.000135898
Unigene0020037	--	7.38082	0.677178	6.22882	0.230481	-10.4409	5.33117e-06	-10.5981	0.756633
Unigene0020132	--	-0.425764	0.977689	3.06206	0.999369	0.0986843	0.998885	13.0078	0.000312461
Unigene0020135	--	8.11894	0.0149133	-2.12199	1	11.4885	0.00132462	1.95955	0.997858
Unigene0020150	WNK1	0.361358	0.977689	-0.14065	0.999369	2.31456	2.62818e-06	0.034812	0.997858
Unigene0020181	--	7.59619	0.00907074	10.2761	0.999369	-0.00625899	0.999306	10.8893	1
Unigene0020280	--	9.88671	1.79737e-05	-2.41504	1	1.30175	0.993729	0.611435	0.997858
Unigene0020285	SRF6	-0.416662	0.977689	0.0163772	0.999369	1.4986	1.26359e-05	-0.339704	0.997858
Unigene0020410	--	1.1193	0.977689	0	1	-7.79928	0.0183719	-4.32193	0.997858
Unigene0020411	--	-1.36257	0.977689	-0.66521	1	-2.8878	0.028787	1.63153	1
Unigene0020420	--	0.678072	0.977689	-2.33979	0.999369	8.32154	8.06585e-11	1.48588	1
Unigene0020440	--	1.41131	0.977689	0.453173	0.999369	-6.34577	0.00378127	8.91687	0.997858
Unigene0020456	--	1.92057	0.977689	0.183091	0.999369	-3.42579	0.0438495	-3.05226	1
Unigene0020536	--	3.4656	0.279558	-0.128188	0.999369	-3.20545	0.00477599	0.867133	0.997858
Unigene0020627	Postn	3.32193	0.977689	-3.0163	0.422117	-10.0498	3.80292e-05	0.823843	0.997858
Unigene0020680	--	9.56986	0.977689	12.1282	0.0167913	0.0945176	0.998885	-6.23522	0.997858
Unigene0020814	AKT1	-1.50352	0.0119574	-0.300427	0.999369	-0.222392	0.993729	-0.601954	0.997858
Unigene0020837	AS	3.53792	0.188804	-1.27733	0.999369	-2.30188	0.0483782	1.22093	0.997858
Unigene0020905	--	0.341168	0.987306	7.4865	0.00222074	-1.95332	0.993729	-3.97491	0.997858
Unigene0020912	--	1.30098	0.0224742	-0.689677	0.999369	-0.360684	0.993729	0.353252	0.997858
Unigene0020947	--	9.00375	0.977689	6.17356	0.00787329	0.78025	0.993729	-4.10434	0.997858
Unigene0021142	--	-1.77091	0.977689	10.72	0.850122	-2.07412	0.991562	11.0247	0.00666635
Unigene0021334	--	6.23447	0.020929	-0.745617	0.999369	-1.46006	0.993729	-0.0627951	0.997858
Unigene0021372	GI	1.95584	7.17857e-17	-0.464013	0.999369	0.441289	0.993729	0.220172	0.997858
Unigene0021422	--	2.64	0.774357	-2.35768	1	4.45223	0.00184247	-4.82443	0.272901
Unigene0021550	Ctss	8.73697	0.977689	-2.47096	0.999369	-6.91687	0.000527041	0.665745	0.997858
Unigene0021619	--	2.52356	0.805621	-0.232856	0.999369	-2.56088	0.00280677	-1.21373	0.997858
Unigene0021716	--	0.106909	0.987306	0.393575	0.999369	1.12253	0.0129429	-0.0125	0.997858
Unigene0022019	--	-2.10992	0.977689	-1.95818	1	4.21799	0.0128175	0.612977	0.997858
Unigene0022107	CNGC4	0.0147065	0.987306	-0.319229	0.999369	-2.21588	2.28807e-05	0.931591	0.997858
Unigene0022131	--	3.92251	0.0234119	-1.22166	0.999369	-1.65253	0.978942	0.670295	0.997858
Unigene0022154	SAPK2	-0.0757395	0.977689	-0.0943788	0.999369	-1.32761	0.0295734	0.00273724	0.997858
Unigene0022269	RGA1	-2.24056	0.0428837	0.0175299	0.999369	0.969943	0.993729	-0.709039	0.997858
Unigene0022401	Os11g0303600	-0.41189	0.977689	0.617488	0.999369	1.68333	0.0322755	-0.0278701	0.999629
Unigene0022404	--	11.893	7.89298e-06	0.578536	0.999369	0.829864	0.993729	1.42867	0.997858
Unigene0022405	--	0.538832	0.977689	-2.42154	0.0415888	0.00110679	0.998885	1.06694	0.997858
Unigene0022462	--	-0.018859	0.994234	0.0539388	0.999369	-3.69571	0.0455829	1.47687	0.997858
Unigene0022494	Os03g0232800	-1.01202	0.977689	0.907448	0.999369	2.22047	0.0099672	-0.370838	0.997858
Unigene0022497	PDI	0.46356	0.977689	4.69331	0.999369	4.92078	0.000529191	4.59203	0.997858
Unigene0022812	HSP24.1	3.60897	0.652952	0.509195	0.999369	2.83545	7.02745e-06	0.493545	0.997858
Unigene0022916	CTR2	0	1	10.8611	0.0152433	-4.54432	0.993729	9.59495	0.997858
Unigene0023021	--	12.8455	0.0108723	-1.09137	0.999369	-2.31734	0.810199	-1.67912	0.997858
Unigene0023031	hex-1	0	1	10.5635	0.0314995	-4.54432	0.993729	8.75933	0.997858
Unigene0023063	hmp	0	1	11.2896	2.27022e-05	-5.54432	0.993729	9.13785	0.997858
Unigene0023133	ANTR6	-1.17164	0.000520218	0.10173	0.999369	0.315611	0.993729	0.335266	0.997858
Unigene0023284	PER22	-1.52116	1.83038e-07	-0.0387773	0.999369	0.729175	0.193142	-0.98457	0.997858
Unigene0023308	--	10.7621	0.003664	-1.86836	0.999369	0.178193	0.993729	-0.663328	0.997858
Unigene0023333	--	3.57365	0.0386276	1.20082	0.999369	0.0354779	0.99904	0.923918	0.997858
Unigene0023429	--	0.00656411	0.994575	-0.766545	0.999369	3.29134	0.00196341	-0.614588	0.997858
Unigene0023461	--	9.23282	5.99991e-10	1.3793	0.999369	-0.605602	0.993729	0.0485851	0.997858
Unigene0023463	--	10.4478	0.0272229	9.2127	0.999369	-0.645569	0.993729	-6.1964	0.997858
Unigene0023481	At1g65750	-0.289507	0.987306	1.57032	0.999369	5.89077	0.00460668	0.104531	0.997858
Unigene0023483	OEP162	3.08486	0.558174	0.690316	0.999369	6.22497	0.0173619	-1.12029	0.997858
Unigene0023590	--	5.89885	0.19174	7.80478	0.00294077	-2.61261	1	1.89356	1
Unigene0023701	--	-1.078	0.977689	10.5762	6.68842e-06	-0.03827	0.998885	2.63495	0.997858
Unigene0023762	PSBS1	0.19307	0.977689	0.390164	0.999369	1.82068	0.00144304	-0.0331427	0.997858
Unigene0023810	CPN60B4	2.2115	6.75267e-11	0.068351	0.999369	-0.0606318	0.996835	-0.315164	0.997858
Unigene0023863	CRIP3	0.0655409	0.989488	0.0664119	0.999369	2.85886	0.000856401	-0.492041	0.997858
Unigene0024143	--	1.69452	0.977689	0.745147	0.999369	-2.2331	0.043378	-1.46403	0.997858
Unigene0024155	--	-0.44727	0.977689	10.3406	0.000151812	-0.403107	0.993729	-1.35118	0.997858
Unigene0024233	--	0	1	11.8363	5.9294e-05	-0.321928	0.998885	10.2167	0.997858
Unigene0024274	TY3B-G	4.6837	0.0174082	-0.607277	1	0.165692	0.998885	-0.108422	0.99918
Unigene0024370	--	-5.05889	0.977689	-3.26919	1	12.1569	1.02959e-07	-2.1235	1
Unigene0024453	--	8.14352	0.00115927	4.21632	0.999369	6.49025	0.113567	5.69663	0.102727
Unigene0024537	At1g08880	-0.781174	0.898467	-2.05911	0.00134782	0.68454	0.993729	0.735093	0.997858
Unigene0024605	--	3.94358	0.022647	-1.52083	0.999369	0.408806	0.993729	-1.60347	0.997858
Unigene0024622	F3H-1	-2.17331	0.00986333	1.34491	0.874714	5.40909	4.54331e-07	0.296241	0.997858
Unigene0024772	--	3.50098	0.866977	-9.04985	0.999369	-3.10457	0.000182384	0.868804	0.997858
Unigene0024788	GST1	-0.176793	0.977689	-0.0523534	0.999656	1.44051	3.99215e-06	-0.0316959	0.997858
Unigene0024864	CGL160	1.39373	0.00348796	-0.158981	0.999369	-0.0454241	0.993729	0.0290438	0.997858
Unigene0024900	--	0	1	6.92955	0.00278648	-6.1964	0.993729	10.6318	0.997858
Unigene0025035	At1g65750	2.09675	0.977689	11.2625	1.34981e-10	-1.9733	0.993729	-1.98066	0.997858
Unigene0025038	GSTU6	0.360219	0.977689	0.619852	0.999369	-1.33426	0.0320354	0.0411736	0.997858
Unigene0025042	GC	0	1	-11.0108	0.000810945	0	1	1.66946	0.997858
Unigene0025079	--	1.90689	0.977689	-2.48982	1	6.31288	1.0271e-06	0.804181	0.997858
Unigene0025098	AHSG	-1.56212	0.977689	-10.9019	0.254237	6.88264	0.000501888	0.460634	0.997858
Unigene0025127	--	1.9855	0.977689	0.520832	0.999369	5.5739	7.77843e-07	-1.18139	0.997858
Unigene0025151	--	0	1	11.8151	0.00675238	-0.652077	0.993729	10.0813	0.997858
Unigene0025202	ccg-6	0	1	11.2348	0.0159775	-6.59495	0.993729	9.63783	0.997858
Unigene0025246	DRM2	0.0636754	0.9979	3.67839	9.3999e-07	1.68196	0.499756	-1.06144	0.997858
Unigene0025252	--	0	1	6.43983	0.00296343	-6.86625	0.993729	10.4409	0.997858
Unigene0025378	--	0.143364	0.987306	0.915731	0.999369	-2.64353	0.00932891	-0.266705	0.997858
Unigene0025488	--	0	1	11.6135	0.0377717	-7.35168	0.993729	9.70851	0.997858
Unigene0025600	FGG	-1.66892	0.977689	-11.2268	0.000219076	9.57617	0.0295722	1.71014	0.997858
Unigene0025603	PIK6-NP	-2.44336	0.000378438	-0.0842053	0.999656	-0.697971	0.877058	-0.696491	0.997858
Unigene0025608	rcf2	0	1	11.0316	0.00331438	-6.12928	0.993729	8.92679	0.997858
Unigene0025625	--	0	1	11.0566	0.00589707	-7.51833	0.993729	9.01309	0.997858
Unigene0025654	--	0	1	12.2848	0.00436282	0	1	10.4023	0.997858
Unigene0025661	KNG1	4.54432	0.977689	-10.6883	0.0297094	5.43741	0.993729	0.472068	0.997858
Unigene0025674	set5	-4.05889	0.977689	10.7027	0.00641566	-3.73697	0.993729	5.34577	0.997858
Unigene0025699	MT-CYB	0	1	-1.47393	0.999369	4.99286	0.0268989	6.18982	0.997858
Unigene0025711	TPS7	10.4581	0.00192297	5.82443	0.999369	-1.4138	0.993729	-4.32193	0.997858
Unigene0025786	--	7.37971	0.399719	-3.82158	1	12.2527	0.00247399	6.25137	0.997858
Unigene0025841	psaD	-0.371802	0.977689	0.622505	0.999369	2.93866	0.0005714	-0.0355966	0.997858
Unigene0025889	--	1.37454	0.590202	-0.59121	0.999369	1.74732	0.00781898	0.217692	0.997858
Unigene0026109	APOA2	-1.97618	0.977689	-12.8204	0.0288824	5.54189	0.0942654	-0.119405	0.999376
Unigene0026172	MCM4	1.1348	0.977689	-2.32886	0.999369	4.98995	0.0101538	0.11482	0.997858
Unigene0026218	SPS1	-0.151849	0.977689	-0.768901	0.999369	1.92805	0.00177348	0.0401571	0.997858
Unigene0026389	AQY3	4.73697	0.977689	11.2066	0.00160488	-5.73697	0.993729	8.92679	0.997858
Unigene0026447	--	1.57392	0.938199	-2.29716	0.748802	-3.50503	1.58546e-05	1.2356	0.997858
Unigene0026621	--	0	1	12.37	0.000873882	-6.94642	0.993729	11.3406	0.997858
Unigene0026668	--	0.761298	0.977689	0.324782	0.999369	-2.09545	0.00522409	-0.867796	0.997858
Unigene0026715	--	0	1	4.73697	0.999369	10.2288	0.667873	7.71012	0.000312461
Unigene0026767	ddh	0	1	10.9094	0.00611542	-5.73697	0.993729	9.33688	0.997858
Unigene0026779	1a-1b	5.25172	0.0429878	-3.4975	0.41048	3.09585	0.993729	-1.20518	0.997858
Unigene0026788	ALB	-1.94381	0.929892	-8.76321	1.00656e-07	7.45635	3.04443e-08	2.8473	0.997858
Unigene0026812	ERG25	0	1	7.39109	0.00108078	-5.54432	0.993729	9.835	0.997858
Unigene0026832	--	7.49785	0.0431344	-0.207104	0.999369	-1.70934	0.993729	0.0624959	0.997858
Unigene0026835	--	0	1	11.3443	0.0278244	-6.86625	0.993729	9.33688	0.997858
Unigene0026837	Mt-atp6	0.925478	0.977689	-11.6618	0.00185192	5.32193	0.993729	0.175045	0.997858
Unigene0026912	--	6.16224	4.25456e-13	-0.0434081	0.999656	0.979677	0.993729	2.23476	0.997858
Unigene0026929	--	0	1	-6.94642	0.999369	11.7214	0.00151066	-2.42109	1
Unigene0026974	MFS1	0	1	10.7027	0.00178607	0	1	9.05889	0.997858
Unigene0027057	--	-1.93289	0.977689	-10.8111	5.30832e-05	5.65344	0.421803	-4.69249	0.479286
Unigene0027079	hsp30	0	1	12.1421	0.000824072	0	1	9.77588	0.997858
Unigene0027226	--	3.61102	0.877431	10.72	0.635355	11.0634	0.000235281	8.91687	0.997858
Unigene0027261	--	-1.65409	0.977689	9.76487	0.0103209	-1.46395	0.993729	-8.70275	0.857314
Unigene0027341	VTN	-1.61891	0.977689	-11.3772	9.21305e-05	6.90689	0.993729	0.309597	0.997858
Unigene0027346	AFP	-1.73974	0.977689	-5.05889	0.999369	10.3144	0.00015878	-0.874469	0.997858
Unigene0027359	--	8.83857	0.0213054	6.06609	0.0856931	1.43376	1	2.28703	1
Unigene0027365	--	0	1	12.0166	0.00529879	-4.90689	0.993729	10.1033	0.997858
Unigene0027426	--	-0.913843	1	7.49185	0.00626636	-0.979121	0.993729	0.847997	1
Unigene0027439	ITIH2	-2.02046	0.977689	-5.14296	0.161209	10.184	6.99212e-06	-0.0109711	0.997858
Unigene0027441	--	11.7579	0.0164577	-5.28824	0.999369	-5.32193	0.993729	1.10986	0.997858
Unigene0027469	--	6.5597	0.0200265	2.64386	0.999369	-2.04081	0.993729	-0.928299	0.997858
Unigene0027496	hsp30	-5.73697	0.977689	12.976	4.83395e-06	-7.98489	0.993729	10.7649	0.997858
Unigene0027527	--	6.16093	3.16608e-05	1.82312	0.999369	-0.604018	1	2.95808	1
Unigene0027547	--	0	1	10.9634	0.0125713	-5.73697	0.993729	9.77039	0.997858
Unigene0027570	--	-0.516714	0.977689	9.07682	0.999369	-10.4443	0.0358237	8.49185	0.997858
Unigene0027587	oli	0	1	6.38198	0.0359935	-5.98489	0.993729	9.28386	0.997858
Unigene0027590	TET10	0.223911	0.977689	-0.3929	0.999369	-1.42548	0.00574368	0.201634	0.997858
Unigene0027602	--	5.86831	0.0864375	0.153675	0.999369	4.45232	0.0480878	-1.42999	1
Unigene0027674	--	7.66059	3.68928e-06	0.257158	0.999369	1.27358	1	2.1105	0.997858
Unigene0027746	LOX2.3	-0.627535	0.977689	0.0978083	0.999369	3.11922	3.18529e-08	-0.158933	0.997858
Unigene0027964	hsp98	-2.73697	0.977689	12.0373	6.01421e-09	-6.59495	0.993729	6.42066	1
Unigene0027977	--	10.4885	7.95845e-05	5.66534	0.999369	2.97833	0.993729	4.9924	0.997858
Unigene0027981	--	-2.84435	0.977689	10.2839	0.000986631	-0.620882	0.993729	9.89178	0.997858
Unigene0027990	--	0	1	13.6581	5.45567e-06	-1.32193	0.993729	11.8727	1
Unigene0027997	SERPINA1	-1.50432	0.977561	-5.05442	1.2887e-06	4.83233	0.000966226	1.45908	0.997858
Unigene0028025	CYP75B3	-1.70716	0.0237487	0.893085	0.999369	3.22497	0.067361	0.353637	0.997858
Unigene0028044	AMBP	-2.3055	0.895438	-7.50553	0.00124972	9.58246	0.068345	0.761389	0.997858
Unigene0028108	--	4.05889	0.977689	10.2722	0.02479	-5.05889	0.993729	8.84549	0.997858
Unigene0028137	ARB_01627	0	1	10.4374	0.00613133	-5.05889	0.993729	9.06788	0.997858
Unigene0028144	--	0	1	12.1196	4.59143e-05	-5.54432	0.993729	10.5539	0.997858
Unigene0028164	--	-1.58147	6.78067e-06	0.0434085	0.999369	3.81545	1.38518e-07	1.34412	0.997858
Unigene0028215	TEF	0	1	12.4793	7.44959e-08	-6.90689	0.993729	10.5949	1
Unigene0028378	Os08g0231400	4.51588	0.146064	-1.23399	0.999369	2.23687	0.0156077	0.995308	0.997858
Unigene0028403	Nor1	0	1	10.8791	0.00934974	-6.05889	0.993729	7.49185	0.997858
Unigene0028552	GSTU6	2.822	0.66996	-0.109229	0.999369	-3.56635	0.00252488	-0.266336	0.997858
Unigene0028565	--	-3.49185	0.809003	-0.507231	1	10.5379	5.56746e-06	6.20945	0.997858
Unigene0028584	CLP	1.3949	0.759326	-0.49436	0.999369	1.46221	0.00879233	0.222222	0.997858
Unigene0028687	OsI_04666	-1.10616	0.00021022	0.232796	0.999369	0.686775	0.679615	-1.04292	0.997858
Unigene0028712	--	2.29418	0.977689	-1.93916	0.999369	-3.16799	5.14806e-11	2.53614	0.047217
Unigene0028732	--	-10.303	0.759336	10.9561	0.70192	11.2839	0.00150666	-3.85345	0.997858
Unigene0028736	HIPP39	1.89241	0.932245	-0.867493	0.999369	2.34039	0.00180159	-0.615817	0.997858
Unigene0028897	CIN7	1.32185	1	-0.885331	0.999369	-3.31555	9.34815e-10	0.844089	0.997858
Unigene0028914	ASB1	-0.243017	0.977689	0.0721275	0.999369	-1.65029	0.00807074	-0.315936	0.997858
Unigene0028917	IAA5	11.852	0.0020754	-4.04439	0.999369	1.23581	0.993729	-0.79518	0.997858
Unigene0028967	--	-0.328713	0.977689	7.49845	5.71771e-05	3.84022	0.0124099	0.754589	0.997858
Unigene0028984	--	10.1033	0.00753261	3.66297	0.999369	-0.288125	0.997134	0.667425	0.997858
Unigene0028995	--	1.56332	0.124936	-0.565185	0.999369	-1.06882	0.00121466	-0.193655	0.997858
Unigene0029013	Os02g0139700	-0.9855	0.977689	10.7704	2.59139e-05	1.24125	0.993729	0.21818	0.997858
Unigene0029028	--	6.25927	0.000200608	6.66564	5.29713e-05	3.38202	0.121116	1.13022	0.997858
Unigene0029044	CCP2	7.00643	0.0139508	-1.34927	0.999369	0.80612	0.993729	3.13348	0.997858
Unigene0029046	Os09g0442300	1.09686	0.0334453	-0.709249	0.999369	-0.696841	0.689382	-0.181003	0.997858
Unigene0029088	--	6.40678	0.0068056	6.23202	1	-0.703507	0.993729	2.25376	1
Unigene0029131	Ftl1	1.7933	0.977689	-2.4427	0.00692843	-6.93369	0.000623363	-0.00387926	0.997858
Unigene0029134	BGLU7	0.863057	3.38039e-09	0.162436	0.999369	-1.13261	2.62714e-06	0.010828	0.997858
Unigene0029136	ISPD	6.31288	0.00874252	-0.942667	0.999369	6.5597	0.0360907	2.0902	0.997858
Unigene0029149	--	0.068387	0.997726	6.75489	0.0124181	-0.331942	0.993729	1.3836	0.997858
Unigene0029158	--	2.97157	0.412665	-1.46632	0.999369	0.652431	0.993729	-1.95207	1.18451e-05
Unigene0029186	--	4.94953	0.0099462	-0.877143	0.999369	0.182433	0.993729	0.338416	0.997858
Unigene0029199	GIP	3.0163	0.312576	-4.84276	0.0263026	-0.714379	0.993729	1.47999	0.997858
Unigene0029248	--	13.3224	4.21947e-09	4.73697	0.999369	4.81816	0.00199728	1.12716	0.997858
Unigene0029311	WHAB1.6	-1.07599	0.977689	0.252782	0.999369	7.41777	2.81673e-07	1.14484	0.997858
Unigene0029319	--	7.75579	0.00141699	8.7006	0.670302	0.513671	1	1.32132	1
Unigene0029389	NHL12	-0.697736	0.977689	0.051102	0.999369	1.5151	0.0033299	-0.910812	0.997858
Unigene0029434	--	9.17159	0.478161	10.5379	0.00836129	1	0.993729	3.30299	0.997858
Unigene0029504	--	7.18239	0.000836204	0.549353	1	0.295748	0.993729	-2.34192	0.997858
Unigene0029515	ndhK	1.16779	0.00231423	0.0449984	0.999369	-0.525326	0.813299	0.56669	0.997858
Unigene0029589	Os03g0700400	4.62299	0.859093	1.1655	0.999369	3.90277	4.27258e-05	0.245207	0.997858
Unigene0029609	--	9.35902	0.0164381	-4.1127	0.919046	-0.636724	0.993729	2.17616	0.997858
Unigene0029666	--	9.41645	0.759326	6.66838	0.0278244	0.494765	0.993729	0	1
Unigene0029704	--	6.50779	0.00407941	-2.32769	0.999369	1.38813	0.993729	-0.899071	0.997858
Unigene0029782	LRX7	10.1634	3.17881e-09	-0.206451	0.999369	4.0199	0.414327	3.45943	0.997858
Unigene0029783	LRX1	-2.26525	1.54153e-08	0.595394	1	0.869446	0.993729	0.72768	0.997858
Unigene0029830	FT1	-1.2704	0.00301997	-1.52291	0.604333	0.712461	0.758284	-0.308401	0.997858
Unigene0029899	Os01g0192000	1.63103	0.0516368	-1.39361	0.0278244	-1.16998	0.290504	-0.15319	0.997858
Unigene0029959	--	8.29137	0.000718245	7.77347	1	3.15306	0.993729	-3.16016	1
Unigene0029977	LHY	-1.99351	6.63084e-05	0.959637	0.999369	4.29429	1.86051e-12	2.21324	0.000151133
Unigene0030038	--	5.05128	0.0447715	4.42884	0.150776	0.605721	0.993729	-0.687024	0.997858
Unigene0030076	IDS-1	-0.767769	0.977689	-0.321105	0.999369	-3.24937	1.51338e-07	-0.484511	0.997858
Unigene0030098	TNNT3	0.444213	0.977689	0	0.999369	6.94544	1	-13.5475	0.0452073
Unigene0030099	--	-2.36152	0.00932113	1.21834	0.999369	-3.0349	0.000726885	-2.8197	0.132804
Unigene0030124	CKX3	-1.09204	0.00451852	0.30769	0.999369	0.398507	0.993729	0.117759	0.997858
Unigene0030143	CAP10B	-0.256449	0.977689	0.366524	0.999369	3.70186	1.48315e-07	0.614856	0.997858
Unigene0030214	--	11.3608	0.00122858	11.3826	0.520368	5.59096	0.43215	-6.67243	1
Unigene0030259	DREB1A	2.03395	0.977689	-9.42347	0.999369	4.45576	8.0539e-05	-0.586998	0.997858
Unigene0030264	--	-1.77504	0.910435	12.6073	0.0112469	-0.380594	0.993729	-3.19965	0.997858
Unigene0030274	--	6.64386	0.977689	-2.39689	1	4.80735	0.0324097	-1.27357	1
Unigene0030372	MYB16	1.14823	0.977689	-0.32799	0.999369	-1.83437	0.0165606	0.660931	0.997858
Unigene0030457	--	1.37537	7.96495e-06	-0.332082	0.999369	0.335398	0.993729	1.1102	0.997858
Unigene0030495	--	0.381871	0.987306	-4.15561	0.0402957	0.288978	0.996284	-2.06534	0.997858
Unigene0030505	IBI1	8.54775	0.00907074	8.35902	0.0713192	0.354873	0.997462	-1.6173	0.997858
Unigene0030584	XAT3	-0.646315	0.977689	0.202038	0.999369	2.89344	0.000116348	-1.09511	0.997858
Unigene0030600	--	-3.72792	0.977689	-8.26053	0.999369	-10.9489	0.00867963	8.22882	0.997858
Unigene0030616	crf1	0	1	12.3285	7.48601e-06	-5.05889	0.993729	10.835	1
Unigene0030630	ANS1	-1.49821	0.408844	1.14897	0.307172	5.67435	3.01249e-06	-0.447459	0.997858
Unigene0030652	--	8.17742	0.000118273	-3.71236	1	11.2935	0.704104	-0.622115	0.997858
Unigene0030732	XB3	1.17338	0.00713424	-0.557384	0.999369	-0.502166	0.576474	-0.1308	0.997858
Unigene0030760	LARP6A	2.10509	0.000293209	0.659401	0.999369	0.125489	0.998885	-0.411141	0.997858
Unigene0030791	LHCB5	-0.748009	0.977689	0.481726	0.999369	5.5933	1.08034e-11	1.77284	0.997858
Unigene0030871	--	2.91295	5.9459e-08	0.054743	0.999369	-1.10733	0.825775	-1.24709	0.997858
Unigene0030884	TIFY10B	8.27767	0.000967012	-1.15896	0.999369	0.987722	0.993729	-0.124776	0.999376
Unigene0030917	IP5P3	0.284857	0.977689	0.0980321	0.999369	-1.56965	0.00576589	0.0699671	0.997858
Unigene0030962	--	4.14296	0.977689	-1.84969	1	6.3245	0.000132264	-0.944189	1
Unigene0031011	--	-1.29225	0.977689	7.2384	0.000403394	-0.184425	0.998885	-2.58688	0.997858
Unigene0031023	--	7.06031	1	13.2318	0.000637515	-0.328978	1	3.42496	1
Unigene0031034	ATL6	3.43382	0.713106	-0.633872	0.999369	-3.35755	0.00247143	-0.0979175	0.999101
Unigene0031115	--	0.339486	0.977689	11.1758	0.04832	0.178254	0.998885	1.32496	0.997858
Unigene0031142	ST3	-1.11483	0.140572	-0.0489096	0.999656	1.33376	0.00468088	-0.0520048	0.997858
Unigene0031185	SRM1	1.40215	8.15315e-05	-0.483233	0.999369	-0.440081	0.993729	0.418532	0.997858
Unigene0031230	GLO5	1.07317	0.813458	-0.415472	0.999369	-2.25612	0.000822046	1.23674	0.997858
Unigene0031242	--	2.30933	1	0.188445	0.999369	-6.34873	0.0113363	0.0283818	0.997858
Unigene0031298	--	0.0891524	0.989108	0.979728	0.999369	-2.64283	0.00247143	1.12583	0.997858
Unigene0031349	CPRF1	0.457738	0.977689	-0.0754287	0.999369	-1.45299	0.0158632	0.255413	0.997858
Unigene0031352	HAK2	2.83367	1	7.14117	7.60273e-05	-0.569164	0.993729	-2.10278	0.997858
Unigene0031388	Cht4	3.0414	0.00709669	-0.791023	0.999369	0.945627	0.540803	-0.555226	0.997858
Unigene0031410	CTIMC	8.20457	0.00683005	10.0679	0.0567125	-1.1015	1	-0.925675	1
Unigene0031484	--	2.3223	1.15299e-07	0.0997286	0.999369	-1.51037	0.123337	-0.307215	0.997858
Unigene0031498	CPL2	7.63662	7.40817e-05	6.49506	0.0492898	-0.880205	0.993729	-2	0.997858
Unigene0031511	--	0.485427	0.977689	-0.758294	0.999369	-1.20055	0.00576589	-0.7176	0.997858
Unigene0031574	--	2.25928	0.00125577	-0.882804	0.999369	-0.98413	0.758424	0.0115412	0.997858
Unigene0031686	ORM1	-2.00765	0.977689	-11.9694	0.0447621	9.53787	0.472736	-0.793549	0.997858
Unigene0031739	TIP4-1	4.11404	5.4146e-05	-1.96578	0.0152433	-3.08984	2.15093e-08	-0.753533	0.997858
Unigene0031759	At3g47200	6.13443	0.0392287	5.17991	0.999369	0.410284	0.993729	2.56426	1
Unigene0031836	--	4.87447	0.648674	8.50515	0.999369	6.43463	0.00825923	-0.848794	1
Unigene0031859	--	12.4014	0.000628779	9.17159	0.999369	0.64337	0.993729	11.744	0.58741
Unigene0031881	--	-1.29219	0.015535	-0.512194	0.999369	-0.701393	0.993729	0.469983	0.997858
Unigene0031889	Sb03g046810	-1.77854	4.60052e-06	-0.121354	0.999369	3.10779	5.99402e-16	-0.113589	0.99982
Unigene0031894	--	10.835	0.00122296	-9.12928	0.999369	-1.29862	0.993729	3.56237	0.997858
Unigene0031899	PRR1	3.32482	0.0119577	-1.06614	0.0138657	-1.95352	1.47144e-10	-0.924066	0.997858
Unigene0031945	DIR1	-1.86217	4.48194e-42	0.137513	0.999369	0.679331	0.949142	-0.35926	0.997858
Unigene0032017	BHLH106	0.832273	0.977689	1.46949	0.999369	-3.17155	0.0159466	-0.258581	0.997858
Unigene0032047	FHY3	9.98489	0.00139319	-0.342687	0.999369	0.447459	0.993729	3.87447	0.997858
Unigene0032069	CYCT1-3	1.06985	0.0237916	0.0454792	0.999369	-0.540061	0.229787	-0.179345	0.997858
Unigene0032071	--	-0.00404967	0.987306	6.07764	0.0184271	0.892399	0.993729	0.041598	0.997858
Unigene0032084	CBL3	0.750022	0.977689	-0.744891	0.999369	-1.741	0.00534581	-0.225127	0.997858
Unigene0032149	--	6.95669	0.00912993	0	1	0.192645	0.998885	-6.73697	0.997858
Unigene0032154	FHY3	12.2157	6.66431e-07	5.97154	1	4.3974	0.00532857	-8.87652	0.997858
Unigene0032164	Os05g0567100	-1.5025	0.977689	5.10753	0.0303958	-0.224215	0.993729	-4.44345	0.997858
Unigene0032217	rihA	-1.45098	0.011945	-0.0776526	0.999369	1.37638	0.526037	-0.495166	0.997858
Unigene0032259	--	0.508251	0.977689	-1.16235	0.999369	1.28509	0.006285	-0.583211	0.997858
Unigene0032300	--	0.462996	1	6.06932	1	3.21767	0.0366073	-1.24808	0.997858
Unigene0032302	--	10.8611	0.0133475	-1.08051	0.999369	-0.436099	0.993729	0.671906	0.997858
Unigene0032326	--	4.44708	0.808276	-1.56041	0.999369	10.6012	0.0386084	-1.25239	0.997858
Unigene0032328	--	4.54236	1.77976e-05	-0.454612	0.999369	-0.336328	0.993729	0.026938	0.997858
Unigene0032346	--	-0.252128	0.977689	-2.3187	0.999369	-1.95245	0.033188	0.250974	0.997858
Unigene0032428	fdh	0	1	11.893	1.57538e-06	-8.53138	0.993729	9.74819	0.997858
Unigene0032440	--	4.21723	0.841147	-0.831193	0.999369	-0.918863	0.993729	7.12412	0.00256959
Unigene0032467	--	4.90689	0.977689	-2.38274	1	9.97298	1.63636e-09	-0.776155	1
Unigene0032534	RBG7	1.93022	0.00305854	0.799851	0.999369	-0.365328	0.993729	0.300635	0.997858
Unigene0032591	--	3.03044	1	-0.403897	0.999369	-3.48207	0.00189621	-0.0617386	0.997858
Unigene0032595	--	11.4005	0.0461092	7.82655	1	-0.736966	0.993729	8.32193	0.997858
Unigene0032598	--	1.84923	0.0110434	-0.647804	0.999369	-0.777676	0.952929	0.412206	0.997858
Unigene0032637	--	0.232013	0.977689	-0.318703	0.999369	1.43062	0.0001001	0.79204	0.450966
Unigene0032670	GSVIVT00037159001	2.31879	0.977689	-0.402632	0.999369	-2.85283	0.00272889	-0.501913	0.997858
Unigene0032769	--	-11.8244	1	-2.46758	1	8.88468	3.04443e-08	0.957157	0.997858
Unigene0032774	Tf2-12	0.758992	1	9.33539	0.000791294	1.98251	0.993729	-0.23016	0.997858
Unigene0032807	--	0.291231	0.977689	-0.129056	0.999369	1.38477	0.0489889	0.442222	0.997858
Unigene0032808	PMI1	-0.0819416	0.987306	-0.986744	0.999369	-2.82524	0.00283676	0.311837	0.997858
Unigene0032816	--	-1.83166	0.000395267	1.34192	0.999369	0.501572	0.993729	-0.626557	0.997858
Unigene0032854	VPS60-1	11.2742	1	-2.09278	1	7.28077	0.00036588	-1.97274	1
Unigene0032868	--	-0.350387	0.981681	0.233372	0.999369	-2.72177	0.000230385	-0.991528	0.997858
Unigene0032892	aac	0	1	12.0154	6.03825e-06	-5.73697	0.993729	10.7538	1
Unigene0032953	--	2.2285	4.46009e-09	-1.19928	0.999369	-2.05043	1.42145e-06	0.00473638	0.997858
Unigene0032994	MT3A	-1.87871	0.871673	-1.54532	0.999369	1.95678	0.0170885	-0.249033	0.997858
Unigene0033007	At1g31672	6.79823	0.000974113	11.5996	0.724783	-0.76146	0.993729	9.42347	0.997858
Unigene0033106	TBL4	1.04219	1	-1.72935	0.999369	10.2916	5.08847e-05	2.80445	0.997858
Unigene0033133	--	11.4076	7.05501e-05	10.7814	1	7.71425	0.993729	10.1464	0.997858
Unigene0033138	CA2	-1.51796	0.0494176	0.444809	0.999369	2.6876	0.143043	-0.148702	0.997858
Unigene0033152	--	-0.343418	0.977689	0.122237	0.999369	-1.33816	0.00228001	-0.0116087	0.997858
Unigene0033267	--	0.406275	1	7.69349	0.0479924	-0.638261	0.993729	-1.26812	0.997858
Unigene0033285	--	2.82728	1	1.30203	0.999369	10.3257	0.0160517	0.593338	0.997858
Unigene0033326	--	-0.927203	0.977689	2.38466	0.999369	-4.214	3.61719e-07	5.05942	1
Unigene0033375	--	0.598729	0.977689	-2.22266	0.999369	-0.106783	0.998885	8.22041	8.81492e-38
Unigene0033385	--	2.28964	0.0147248	-0.276124	0.999369	0.0682422	0.998885	0.850445	0.997858
Unigene0033410	--	8.79225	0.0387291	-0.798366	0.999369	2.36375	0.993729	1.09803	0.997858
Unigene0033452	DPE2	-0.765988	0.262653	0.279057	0.999369	1.16454	0.00623766	0.386313	0.997858
Unigene0033459	--	9.90689	0.0128497	-0.0648511	0.999656	1.19931	0.993729	-1.46566	0.997858
Unigene0033518	PUB16	0.977632	0.977689	-0.570906	0.999369	-1.87247	0.0128175	0.478261	0.997858
Unigene0033520	LHC	-0.113551	0.977689	0.189175	0.999369	3.06183	0.000148795	0.293109	0.997858
Unigene0033536	PROT1	-0.123264	0.977689	0.0292362	0.999369	1.34465	0.0246418	0.295824	0.997858
Unigene0033561	PIX13	0.286925	0.977689	-0.446846	0.999369	-1.39929	0.00781898	-0.207716	0.997858
Unigene0033589	--	12.5265	0.00491449	11.6692	0.676193	10.3517	0.683612	-12.5848	1
Unigene0033590	Os04g0167900	0.119507	0.987306	0.969626	0.999369	3.38793	0.000201853	0.523097	0.997858
Unigene0033628	NAC048	3.14985	0.0331795	-0.0389111	0.999369	-1.60735	0.145075	-0.0145523	0.997858
Unigene0033649	--	-0.266738	0.987306	-4.31653	1	5.53703	3.16322e-06	5.02909	0.997858
Unigene0033681	--	-2.9737	0.665797	-0.34963	0.999369	3.7846	0.0222583	-0.0751015	0.99918
Unigene0033857	NUDT21	1.54678	0.697375	-0.425285	0.999369	-2.00491	0.00197315	0.117618	0.997858
Unigene0033919	--	0.39899	0.987306	10.2992	0.00625986	0.827046	0.993729	1.57052	0.997858
Unigene0033945	ACA5	1.44974	0.977689	0.415037	0.999369	-3.51351	0.00133399	-0.0568623	0.999629
Unigene0033963	PUX2	11.8258	2.44386e-07	-3.57662	0.999369	1.33747	0.993729	0.0569218	0.997858
Unigene0034021	--	0	1	11.3608	0.000111853	0	1	9.70275	0.997858
Unigene0034030	--	-0.277704	0.977689	-0.660794	0.999369	-2.05303	0.023338	-0.241929	0.997858
Unigene0034039	--	-5.8413	0.0068056	-0.0970245	0.999656	-0.0518389	0.998885	-0.662228	0.997858
Unigene0034066	--	4.24431	0.0372337	0.902703	0.999369	0.5667	0.993729	-0.397592	0.997858
Unigene0034213	BCE2	1.0202	0.592979	-0.238954	0.999369	-1.33775	0.00252488	0.298901	0.997858
Unigene0034246	--	-0.759602	0.977689	-2.72007	1	5.23266	0.00937446	1.29462	0.997858
Unigene0034346	--	14.8968	3.84876e-06	6.97513	1	1.64825	1	3.03872	0.997858
Unigene0034347	--	6.66229	6.10451e-05	-4.84298	1	-0.678072	1	1.94111	0.997858
Unigene0034364	DHRS2	-2.29598	0.932227	-5.32193	0.999369	10.992	0.0119713	-5.73697	0.997858
Unigene0034417	UVR8	-2.58403	7.2433e-13	0.875013	0.999369	3.99354	1.62646e-06	1.56093	0.997858
Unigene0034481	CIPK25	1.0666	0.527579	-0.187685	0.999369	1.43155	0.0110956	-0.0354444	0.997858
Unigene0034486	Gba2	-0.116927	0.977689	-0.122635	0.999369	-1.38418	0.00424493	0.0435016	0.997858
Unigene0034580	--	-2.30702	0.530323	11.3219	0.00512968	0.0835234	0.998885	0.225228	0.997858
Unigene0034763	--	4.58921	0.000293209	-0.523259	0.999369	-1.12446	0.232891	-1.06943	0.997858
Unigene0034769	PIK-2	-2.16241	0.00282615	-0.30117	0.999369	-0.377671	0.993729	-0.648636	0.997858
Unigene0034780	--	4.58496	0.977689	-2.59436	0.999369	10.697	0.000157725	-1.41614	0.997858
Unigene0034847	BASS5	0.326153	0.977689	0.663951	0.999369	1.34529	0.0148179	0.371034	0.997858
Unigene0034864	At1g06690	0.900583	0.97541	-0.137766	0.999369	1.24911	0.00738034	0.402033	0.997858
Unigene0034872	PER54	10.0362	0.915175	1.39486	0.999369	-4.08576	0.0284355	-0.166461	0.997858
Unigene0034990	Myh4	0.343476	0.975959	-0.678072	0.999369	5.00466	1	-8.47051	0.0270261
Unigene0035000	--	3.42626	0.00776403	-0.678072	0.999369	0.70044	0.993729	-1.05585	0.997858
Unigene0035006	--	2.94406	1	-1.61281	0.999369	-2.91719	1.51493e-06	1.63567	0.454269
Unigene0035078	ADK2	0.100862	0.992803	0.368291	0.999369	-2.31337	0.0236078	0.719183	0.997858
Unigene0035211	HSFC1B	3.73118	0.000293209	-1.5488	0.999369	-1.62503	0.0966204	0.0806507	0.997858
Unigene0035226	SIGA	-0.606711	0.977689	0.249829	0.999369	2.15253	0.0135993	0.669248	0.997858
Unigene0035229	AKR1C1	-1.43982	0.977689	-2.95693	0.999369	6.01919	0.0149418	7.69116	0.997858
Unigene0035237	--	0	1	11.3898	1.82589e-06	-9.04985	0.455145	9.43045	0.997858
Unigene0035269	--	-3.64386	0.977689	1.44422	0.999369	10.3406	0.0028426	-2.14477	0.997858
Unigene0035385	DIN1	0.798366	0.977689	-1.1773	0.999369	-2.36836	0.0021069	2.05562	0.997858
Unigene0035425	--	0.323554	0.977689	-0.494425	0.999369	-1.40948	0.0213654	-0.902038	0.997858
Unigene0035494	AGPS1	-0.364113	0.977689	0.251056	0.999369	1.40511	0.000149374	0.195614	0.997858
Unigene0035531	FN1	-1.14105	0.977689	-1.11839	0.999369	3.35967	0.00257214	0.138605	0.997858
Unigene0035603	--	1.32979	0.0243051	-1.09435	0.999369	0.261422	0.993729	0.146427	0.997858
Unigene0035677	--	10.8191	0.0129005	4.3322	0.999369	-2.63743	0.993729	-6.90689	0.997858
Unigene0035699	--	6.29068	0.0263756	0.216318	0.999369	1.18845	0.993729	7.90689	0.997858
Unigene0035707	--	-1.42174	0.000511327	-0.739506	0.999369	-0.281962	0.993729	-0.647162	0.997858
Unigene0035747	--	1.9086	0.977689	7.24879	0.000312308	0.469516	1	1.30926	0.997858
Unigene0035812	--	0.475045	0.977689	-1.7153	0.999369	-3.04491	0.00669875	1.13232	0.997858
Unigene0035818	TRNAU1AP	9.63499	1.56471e-12	-0.728707	1	1.27454	0.993729	5.91032	1
Unigene0035824	gag-pol	0	0.987306	7.26679	5.20168e-29	-8.32418	2.24051e-09	6.06609	1
Unigene0035826	env	-4.54432	0.977689	9.24476	0.738219	-11.2428	3.57931e-06	3.48727	0.997858
Unigene0036021	--	0.882348	0.977689	-1.31797	0.999369	3.82543	0.0322866	1.19543	0.997858
Unigene0036028	ERF110	0	1	0	1	-6.3837	0.00882852	-0.298179	0.997858
Unigene0036038	NRPB1	1.10084	0.00133069	-1.1375	0.999369	0.142801	0.993729	0.378409	0.997858
Unigene0036289	44652	-2.09321	0.0066129	0.781045	0.999369	3.34771	0.00468167	-0.739937	0.997858
Unigene0036312	--	8.37464	1.21055e-08	8.11894	0.488573	0.783348	0.993729	5.79442	0.997858
Unigene0036315	FHY3	1.01244	0.00260232	-1.07082	0.999369	-0.31771	0.993729	0.139221	0.997858
Unigene0036340	OSA15	-1.56531	3.26475e-06	0.45465	0.999369	3.01387	6.27618e-08	0.838224	0.997858
Unigene0036350	HSP18.6	4.28019	0.595215	0.592576	0.999369	3.17469	2.60997e-06	0.32703	0.997858
Unigene0036391	SPCC553.10	0	1	9.44527	2.62878e-08	-2.26303	0.993729	12.4023	1
Unigene0036447	--	2.70044	0.977689	-4.54432	0.999369	-5.86419	0.0142315	-0.639948	0.997858
Unigene0036470	--	-5.85798	0.00557278	-9.63783	0.999369	0.783508	0.993729	-0.60817	0.997858
Unigene0036547	HIPP36	1.02366	0.0111895	-0.702775	0.999369	-0.496579	0.993729	1.11785	0.997858
Unigene0036590	--	2.60556	0.341744	-1.32716	0.999369	-3.50611	5.83121e-08	0.822702	0.997858
Unigene0036620	CPRF2	1.81243	0.00912993	0.00457757	0.999369	1.47917	0.167084	1.1458	0.997858
Unigene0036625	--	7.47086	0.000330739	0.995225	0.999369	0.208302	0.993729	-0.28172	0.997858
Unigene0036634	--	0.248489	0.977689	0.581353	0.999369	1.4358	0.0382417	0.433897	0.997858
Unigene0036707	--	0.610053	0.977689	-0.30028	0.999369	-1.96967	0.000554644	-1.06193	0.997858
Unigene0036790	--	9.48516	0.12285	10.2566	0.000486107	9.93664	0.0831927	8.78136	0.997858
Unigene0036819	--	11.1737	0.00781623	-10.0453	0.999369	0.260528	0.993729	-0.0712587	0.999376
Unigene0036831	--	10.3257	0.00527604	-9.61348	1	-3.72022	0.993729	0.600904	0.997858
Unigene0036959	Ccn2	1.79043	0.977689	-9.79766	0.0093603	0	1	-0.00424947	0.997858
Unigene0037034	PDC2	0.827015	0.977689	0.562936	0.999369	3.176	0.0128582	1.38286	0.997858
Unigene0037040	--	10.3916	0.110628	10.9825	0.00680441	-0.73803	0.993729	3.37424	0.997858
Unigene0037106	--	0.37451	0.977689	2.30986	0.999369	6.1062	0.0205946	5.73697	0.997858
Unigene0037166	pKIWI502	1.73222	0.977689	6.5307	7.97751e-07	3.64849	0.0259156	6.08392	0.0209039
Unigene0037185	--	10.7676	0.0426309	-1.94514	0.999369	1.71621	0.993729	5.98489	0.997858
Unigene0037196	CLP	1.5165	0.03557	-0.347481	0.999369	0.698758	0.930552	-0.572336	0.997858
Unigene0037221	--	5.62936	0.0320413	1.56768	0.999369	0.181607	0.998885	0	1
Unigene0037277	PRX112	0.994171	0.977689	0.0310269	0.999369	-2.79658	0.0499374	-0.401396	0.997858
Unigene0037304	At3g47420	-1.21141	0.0213491	0.813363	0.999369	0.378339	0.993729	-0.322208	0.997858
Unigene0037345	--	1.46108	0.00631999	0.340682	0.999369	0.304571	0.993729	0.0570547	0.997858
Unigene0037373	AT10	-1.20712	0.977689	0.338931	0.999369	4.59406	1.6225e-09	0.642187	0.997858
Unigene0037374	--	10.5411	0.00669572	-1.05658	1	5.13081	0.000980668	-0.876942	0.997858
Unigene0037413	RIPK	1.66558	0.841338	-0.195016	0.999369	-1.56406	0.0280833	-0.0780025	0.997858
Unigene0037476	UVR8	0.16855	0.977689	0.549572	0.999369	1.16165	0.00147352	-0.503858	0.997858
Unigene0037507	MYB61	-0.720638	0.00231587	-0.242706	0.999369	1.42564	0.0396783	-0.535326	0.997858
Unigene0037540	pol	3.01582	0.977689	-0.264703	0.999369	-4.33628	8.08518e-10	-2.32512	1
Unigene0037552	RVE6	-1.14398	0.0287068	0.228106	0.999369	1.15803	0.503528	0.865458	0.997858
Unigene0037604	Tf2-12	-2.69632	1	9.67948	0.00434363	1.85626	0.993729	-1.9098	0.997858
Unigene0037624	At1g01540	-0.74087	0.0153843	0.292297	0.999369	1.41146	0.00879233	-0.38976	0.997858
Unigene0037626	CFBP	0.164456	0.978384	-1.28431	0.999369	-1.44428	0.0200457	0.155354	0.997858
Unigene0037633	--	-0.436471	0.978384	-1.76804	1	0.0643293	0.998885	7.77643	1.97574e-15
Unigene0037792	--	4.08635	0.0169222	-6.45935	1	4.45943	0.0780124	-1.77419	0.997858
Unigene0037841	CBP60D	0.875694	0.977689	-1.2332	0.999369	-2.03062	0.0102629	-0.80501	0.997858
Unigene0037912	--	4.15024	0.00803059	-0.742504	0.999369	-0.772732	0.993729	1.12925	0.997858
Unigene0037926	--	-1.05208	0.0387291	-0.0878064	0.999369	-0.155719	0.993729	-0.139328	0.997858
Unigene0037941	IDS3	-1.29395	0.00126327	0.264972	0.999369	0.359818	0.993729	0.0734399	0.997858
Unigene0037944	PER70	-1.42675	0.0407218	-0.0408292	0.999899	1.76049	0.107755	-0.451347	0.997858
Unigene0037966	MCCA	1.85969	0.544812	-0.347879	0.999369	-1.71405	0.0110956	1.15868	0.996461
Unigene0037976	GST3	-0.0951323	0.977689	-0.315488	0.999369	1.29079	0.0200457	-0.948671	0.919481
Unigene0037979	--	1.70205	0.0419864	0.653527	0.999369	0.174517	0.993729	-0.804966	0.997858
Unigene0037980	--	12.5467	0.000200608	10.6318	0.15719	1.69515	0.993729	-0.896377	0.997858
Unigene0038041	ROG1	1.47523	0.595215	-0.712137	0.999369	-1.37241	0.0204227	1.18629	0.264113
Unigene0038098	--	-1	0.977689	0.387023	0.999369	-2.45572	0.0327973	2.23085	0.997858
Unigene0038310	BOR2	-0.400829	0.977689	0.6333	0.08974	1.474	2.9352e-08	-0.360685	0.997858
Unigene0038374	--	-1.21366	1.16687e-07	-0.377269	0.999369	9.38247e-05	0.998885	-0.950382	0.792788
Unigene0038436	DSK2B	0	1	9.12067	0.999369	1.18145	0.993729	7.33985	0.00051299
Unigene0038468	Os06g0724700	-2.40599	0.977689	-10.5949	0.00257047	9.51833	0.287397	1.37454	0.997858
Unigene0038557	--	2.29451	0.977689	-4.4517	0.999369	-2.27119	0.00424493	0.153784	0.997858
Unigene0038571	Os06g0246500	0.541758	0.977689	0.511529	0.999369	2.56909	1.1437e-05	0.626896	0.997858
Unigene0038605	--	1.25123	0.977689	-0.536433	0.999369	3.84967	0.000437776	-0.455829	0.997858
Unigene0038607	--	0	0.987306	-1.9935	1	12.6227	3.89419e-10	-1.35889	1
Unigene0038682	--	-6.66241	1	-1.90643	1	13.292	1.6225e-09	0.93674	0.997858
Unigene0038698	HOX13	-0.0273929	0.987306	-0.593302	0.999369	2.7688	0.00790546	-1.93855	0.997858
Unigene0038700	Os01g0656200	2.18386	0.84511	0.22741	0.999369	2.44492	0.0244657	0.31259	0.997858
Unigene0038804	--	10.3517	8.94251e-05	8.95613	0.999369	2.58796	0.783599	-0.57836	0.997858
Unigene0038890	Mtco3	0.186234	0.989488	-11.6227	0.0033488	0	1	-0.0962153	0.997858
Unigene0039014	CGLD27	-1.09784	0.334583	0.346567	0.999369	2.17871	0.0332386	1.18327	0.997858
Unigene0039061	--	3.15683	0.0213157	0.04798	0.999369	-0.284742	0.993729	0.336653	0.997858
Unigene0039135	Ctsd	1.98573	0.802595	-3.30817	7.64729e-07	-5.2854	0.000224684	-0.0443941	0.999347
Unigene0039142	At1g48100	-1.97898	5.31055e-05	-0.262043	0.999369	2.09154	0.162756	0.519185	0.997858
Unigene0039207	--	0.114336	0.978091	0.403615	0.999369	-1.37659	0.0444652	-1.99154	0.997858
Unigene0039211	--	-1.1343	1	-7.1964	0.999369	-6.40599	0.0384933	-3.87553	1
Unigene0039285	PHR	-1.48167	0.00626193	-0.0240666	0.999369	0.70941	0.993729	0.344648	0.997858
Unigene0039292	--	10.4784	0.0147533	0.362728	0.999369	3.72163	0.572883	3.56522	0.997858
Unigene0039337	P5CS2	1.28453	0.0238317	0.130425	0.999369	0.792155	0.260462	0.249783	0.997858
Unigene0039394	--	0	1	10.7398	0.0407051	0.727269	0.993729	-0.176323	0.997858
Unigene0039395	CESA4	-0.559497	0.977689	-0.138191	0.999369	1.98217	0.00277816	-0.756161	0.997858
Unigene0039409	--	1.94043	0.0827524	-0.845277	0.999369	-2.27684	0.000158849	0.980495	0.997858
Unigene0039444	At2g24580	1.37551	0.977689	2.06609	0.999369	-3.90878	0.00534581	1.13734	0.997858
Unigene0039480	SALR	1.03552	0.763534	-0.151238	0.999369	1.53337	0.000456403	-0.276495	0.997858
Unigene0039502	--	9.85331	8.42879e-09	1.3594	0.999369	-1.69759	0.176192	-0.823647	1
Unigene0039507	--	10.3952	0.0473164	0	1	5.98489	0.993729	9.37359	0.997858
Unigene0039551	--	4.04975	0.59169	8.31967	0.000284064	0.905927	0.993729	-0.221099	0.997858
Unigene0039602	RE1	1.22239	0.977689	-0.70044	0.999369	-1.95541	0.0291256	-0.785936	0.997858
Unigene0039632	GAE6	0.0523834	0.990505	-0.0156267	0.999369	1.05877	0.652957	-1.56209	0.0337214
Unigene0039680	PBL19	1.43379	0.495885	-0.967296	0.999369	-1.47705	0.0382811	-0.411565	0.997858
Unigene0039706	--	-0.737585	0.977689	-0.87245	0.999369	10.5379	0.0338784	-2.4347	0.997858
Unigene0039716	--	7.1489	0.00155468	-0.680038	0.999369	-1.96789	0.27254	0.504625	0.997858
Unigene0039773	1-SST	-0.600309	0.977689	1.03897	0.000178176	3.90129	9.99622e-10	-0.742155	0.997858
Unigene0039808	--	1.46365	2.99981e-06	-0.287717	0.999369	-0.120527	0.993729	0.282911	0.997858
Unigene0039809	PP2A13	2.17932	0.847023	-1.87206	0.999369	-2.99457	1.68663e-11	0.779147	0.997858
Unigene0039900	--	10.1506	0.670545	10.5762	3.283e-06	1.15565	0.993729	1.06627	0.997858
Unigene0040000	At1g48100	-2.60474	0.0501631	0.336812	0.999369	3.85283	0.0158471	-0.817797	0.997858
Unigene0040015	--	3.09954	0.0373576	-0.466085	0.999369	-0.952813	0.993729	-0.452554	0.997858
Unigene0040023	ABCG11	-1	0.977689	0.326981	0.999369	2.03519	0.032615	0.67319	0.997858
Unigene0040068	WIN2	1.40712	0.756955	0.0665706	0.999369	1.81101	0.0216289	-1.15914	0.473766
Unigene0040157	At2g04850	-1.15109	0.0140695	-0.217849	0.999369	1.23479	0.654743	-0.299701	0.997858
Unigene0040235	--	-3.2647	0.929892	-2.35776	1	4.54882	0.0038048	-0.989568	1
Unigene0040270	--	5.66469	8.42879e-09	-1.52893	0.999369	-0.396216	0.993729	0.596021	0.997858
Unigene0040314	rps18	-5.32193	0.977689	11.5281	0.0337806	0	1	10.1923	0.997858
Unigene0040423	--	-0.320762	0.977689	-0.280385	0.999369	1.4897	0.0390452	0.250602	0.997858
Unigene0040467	OsI_031067	-0.0701348	0.977689	0.0361534	0.999369	1.01851	0.0237876	-0.220289	0.997858
Unigene0040480	EXPB6	-1.92982	0.0844217	-0.429062	0.999369	3.33171	0.003203	-1.42572	0.997858
Unigene0040594	TSJT1	1.13614	0.977689	-0.218485	0.999369	2.12754	8.83224e-07	-0.282173	0.997858
Unigene0040663	--	6.30834	0.00230872	-0.366566	0.999369	0.189094	0.998573	-0.270953	0.997858
Unigene0040700	--	7.02582	3.03433e-09	-1.93874	0.843161	-1.82137	0.663473	0.0105564	0.997858
Unigene0040704	RPS10-1	10.2992	0.00534075	0.0195844	0.999369	-0.301715	0.993729	-0.437252	0.997858
Unigene0040755	RALF	-2.13327	0.977689	-2.1778	1	3.73791	0.000218929	1.49782	0.997858
Unigene0040778	--	0.790547	0.977689	0.133856	0.999369	-1.2883	0.0198177	-0.375938	0.997858
Unigene0040802	LNK2	0.0766329	0.987306	0.305366	0.999369	3.6246	5.60926e-20	1.16351	0.662471
Unigene0040873	--	1.17239	0.977689	0.768184	0.999369	-2.72521	0.0418197	0.0695155	0.997858
Unigene0040918	--	10.7114	0.0234074	8.75933	0.999369	-8.09452	0.993729	-1.423	0.997858
Unigene0040969	Selenop	0.259387	0.987306	-2.10884	0.999369	-10.3144	0.000124096	0.663437	0.997858
Unigene0041008	GSTF1	-0.355561	0.977689	-0.505634	0.999369	2.226	0.00435484	-0.0429713	0.998291
Unigene0041115	--	2.5707	0.635485	11.3987	0.00213433	-0.541765	0.993729	-1.13337	0.997858
Unigene0041148	--	-6.29897	1	11.5118	1	5.14899	0.10409	7.89764	2.92455e-05
Unigene0041152	--	2.25739	0.254771	6.70782	0.00512968	-0.184425	0.995152	1.54057	0.997858
Unigene0041230	--	5.26829	0.033963	-1.7355	0.999369	-0.000822048	0.999849	0.0710696	0.997858
Unigene0041254	--	1.15396	0.0065851	-0.0910768	0.999369	-0.551324	0.993729	0.0895788	0.997858
Unigene0041340	YSL12	11.0154	4.43381e-05	-7.71425	0.999369	-2.77259	0.993729	-1.06289	0.997858
Unigene0041376	--	1.35967	0.977689	9.20457	0.166777	-9.39518	0.0164332	-0.297266	0.997858
Unigene0041444	--	-0.334419	0.977689	1.04439	0.999369	2.08786	0.0123513	-0.825166	0.997858
Unigene0041559	--	-0.143656	0.977689	-0.846207	0.999369	-1.86264	0.0315209	-0.552322	0.997858
Unigene0041619	--	5.56819	0.00533834	-1.26622	1	-4.22381	1	-0.730274	0.997858
Unigene0041634	GSDA	0.703009	0.977689	-0.0957814	0.999369	-1.39014	0.0374646	0.762758	0.997858
Unigene0041677	--	9.36632	0.000428434	-1.56363	0.999369	0.259604	0.993729	1.52873	0.997858
Unigene0041695	--	-1.85652	3.17171e-13	-0.364285	0.999369	0.177123	0.993729	-0.189312	0.997858
Unigene0041720	AAH	-0.948488	0.646102	0.241103	0.999369	1.18188	0.0420529	-0.466223	0.997858
Unigene0041871	CAB8	-0.589214	0.977689	0.380783	0.999369	3.95243	4.58937e-11	0.726494	0.997858
Unigene0042007	EXPB11	-1.61839	0.800891	1.3163	0.088199	2.9124	0.0237504	-0.201634	0.997858
Unigene0042060	--	6.46923	0.0396363	-4.62552	0.999369	-0.293446	0.995256	2.08017	0.997858
Unigene0042096	FGA	-2.10434	0.879707	-11.1716	5.49369e-05	10.0038	0.000377888	2.55459	0.997858
Unigene0042103	--	2.3691	0.00258794	-1.65078	0.551046	2.12983	2.60997e-06	0.300306	0.997858
Unigene0042264	--	1.82227	0.977689	-8.39518	0.999369	-7.98489	0.00320297	1.4935	1
Unigene0042266	--	2.73985	0.280496	-0.865699	0.999369	-2.10828	0.0315761	0.0463302	0.997858
Unigene0042274	--	1.87254	0.977689	11.4374	2.25189e-06	-2.30588	0.570851	-0.227517	0.997858
Unigene0042324	--	-8.78136	0.125917	1.80735	0.999369	6.08215	0.00339714	0.483795	0.997858
Unigene0042364	--	-0.500898	0.977689	0.853375	0.999369	-2.19955	0.00621653	-0.350777	0.997858
Unigene0042387	--	-0.582045	0.977689	11.0656	4.39766e-05	1.28917	0.993729	-0.523429	0.997858
Unigene0042476	--	2.31424	1	-2.4609	0.999369	-3.04309	7.54054e-08	0.778361	0.997858
Unigene0042555	COL9	1.96489	3.7191e-06	-0.802379	0.999369	-1.00209	0.32827	-0.219343	0.997858
Unigene0042558	--	4.62449	0.598894	-0.191407	0.999369	-2.84203	0.00252488	-3.6545	0.997858
Unigene0042792	--	7.51658	0.0178639	0.365396	0.999369	-1.23078	0.993729	0.746996	0.997858
Unigene0042864	--	0.918655	0.368803	0.913051	0.999369	1.76419	2.31379e-09	-0.305443	0.997858
Unigene0042865	--	1.08189	0.0041102	-0.231655	0.999369	1.16238	0.127406	-0.602018	0.997858
Unigene0042888	ABCB19	0.14379	0.987306	0.234221	0.999369	-1.73298	0.00534501	0.544156	0.997858
Unigene0042999	--	10.3144	7.05501e-05	7.92679	0.999369	0.117836	0.998885	-0.204842	0.997858
Unigene0043027	--	-6.75002	1.24019e-13	-0.378988	1	1.14728	1	-1.34169	0.997858
Unigene0043103	--	0.701765	0.977689	0.0299118	0.999369	-1.93448	0.0125259	-0.569376	0.997858
Unigene0043371	ERDJ3A	1.03342	0.977689	1.07847	0.999369	3.05627	0.000290417	0.199156	0.997858
Unigene0043388	--	3.50323	0.134902	0.753811	0.999369	2.89686	7.85042e-06	0.508733	0.997858
Unigene0043486	--	1.94117	0.977689	1.30426	0.999369	-6.60616	1.69312e-05	10.8791	0.997858
Unigene0043540	ndhM	1.96481	0.0111614	0.270089	0.999369	0.181838	0.993729	-0.292782	0.997858
Unigene0043556	LAC9	-0.657802	0.279416	0.563172	0.859095	2.1814	0.00046098	-0.283232	0.997858
Unigene0043576	KIN14K	-0.43465	0.977689	-0.0311082	0.999369	1.9982	4.00735e-05	1.13739	0.904501
Unigene0043627	TY3B-G	-0.907685	0.977689	9.49185	0.999369	6.76818	0.0447833	-2.73697	0.997858
Unigene0043653	--	2.69599	0.977689	-0.171611	0.999369	-4.00237	0.0284355	-2.1803	0.997858
Unigene0043663	ANT18	-1.01163	0.977689	0.805967	0.850122	4.87964	8.5047e-09	-0.273834	0.997858
Unigene0043679	At2g25060	3.06998	0.138826	0.948775	0.999369	-2.13352	0.000114938	-0.557189	0.997858
Unigene0043692	--	9.92184	0.473228	-6.38658	0.0180066	0.971618	0.993729	-3.08334	0.997858
Unigene0043761	CBP1	-0.817519	0.977689	0.386214	0.999369	1.43307	0.0204369	-0.687185	0.997858
Unigene0043781	--	10.37	0.0460792	7.6677	0.999369	8.32193	0.993729	-6.73697	0.997858
Unigene0043794	PSBP	0.0410865	0.995236	0.034039	0.999369	1.60594	0.0480441	0.286142	0.997858
Unigene0043807	--	10.2644	0.015448	-4.86899	1	-1.46428	0.993729	2.66838	0.997858
Unigene0043846	--	1.35639	0.977689	0.555802	0.999369	-2.61822	3.77839e-06	0.00420244	0.997858
Unigene0043984	--	2.37587	0.977689	1.62803	0.999369	3.18154	0.044828	-1.82312	0.997858
Unigene0044178	--	0.288505	0.980859	2.12553	0.999369	-5.10791	0.000290417	-2.96547	0.997858
Unigene0044188	--	0	1	-5.1964	0.999369	-11.0857	0.00160733	-8.50515	0.997858
Unigene0044196	WAT1	-0.494991	0.883368	-0.286342	0.999369	1.70737	1.78116e-06	0.0119889	0.997858
Unigene0044208	TPS7	-0.559127	0.977689	-0.0789113	0.999369	1.76195	4.47663e-05	-0.623732	0.997858
Unigene0044330	--	1.84697	0.13854	0.354002	0.999369	-1.73697	0.0243203	0.786903	0.997858
Unigene0044423	KUA1	-0.196919	0.977689	-0.108547	0.999369	-1.83924	0.000935592	1.06439	0.997858
Unigene0044468	--	-2.06967	0.975924	11.8084	0.0306419	-0.640104	0.993729	0.269033	0.997858
Unigene0044534	ATL72	4.53743	0.032946	-0.81139	0.999369	0.5025	0.993729	0.369714	0.997858
Unigene0044561	--	1.38593	0.977689	10.0679	0.0416424	-0.975338	0.993729	0.336049	0.997858
Unigene0044582	SPX1	1.25659	0.0473164	-0.162037	0.999369	0.275916	0.993729	-1.19978	0.997858
Unigene0044600	CAT2	1.63604	0.00290399	-0.0118444	0.999369	0.345277	0.993729	0.066784	0.997858
Unigene0044618	--	0.583742	0.977689	4.6093	0.0250535	2.18277	0.156846	0.734155	0.997858
Unigene0044685	--	1.21062	0.977689	-1.13894	0.999369	-2.19739	0.0411882	-0.87741	0.997858
Unigene0044686	SRO1	0.598417	0.977689	-0.511466	0.999369	-1.17478	0.00553252	0.0596467	0.997858
Unigene0044692	KIN14J	10.9044	0.00141699	3.31564	0.999369	-3.68523	0.993729	-1.75207	1
Unigene0044702	VSR2	-3.60046	0.03557	9.69697	0.999369	0.554266	0.993729	-2.07126	0.997858
Unigene0044802	--	11.2507	0.000175319	-11.8138	1	-1.84217	0.993729	1.03995	0.997858
Unigene0044837	NOI4	0.719841	0.977689	0.00891472	0.999369	-1.26838	0.00188688	-0.112447	0.997858
Unigene0045023	--	11.5118	1	-1.83089	1	10.8765	7.71885e-05	-0.941106	0.997858
Unigene0045074	--	10.1506	0.0158798	7.224	0.0631448	1.87741	1	1.49634	1
Unigene0045109	--	2.86591	0.0125384	-0.413084	0.999369	-1.96829	0.279855	0.133059	0.997858
Unigene0045127	BAMY2	-0.924252	0.88011	-0.0723602	0.999369	1.74973	0.0470768	-1.01318	0.997858
Unigene0045218	--	-9.88671	0.00928723	-0.912537	0.999369	1.48767	0.993729	-1.50877	0.997858
Unigene0045289	--	-1.41624	0.10774	0.214304	0.999369	4.5302	0.0385294	0.0578984	0.997858
Unigene0045370	--	9.29155	0.0453389	1.71621	0.999369	-0.490326	0.993729	-1.62936	0.997858
Unigene0045470	--	9.98963	0.0217616	10.8559	0.00283415	-1.93772	0.993729	-1.58496	0.997858
Unigene0045509	--	1.73697	0.977689	-1.38995	0.999369	-6.70966	0.0381138	-0.52624	0.997858
Unigene0045516	HSFA3	4.24317	1.20497e-10	-0.24972	0.999369	-1.99014	0.993729	-0.675767	0.997858
Unigene0045644	--	-1.43444	0.0309263	-0.199	0.999369	0.207765	0.993729	-0.682611	0.997858
Unigene0045680	--	0	1	10.8611	0.0317536	-5.73697	0.993729	4.07973	0.997858
Unigene0045699	--	6.48727	0.000546338	-1.09282	0.999369	-2.26452	0.0629539	0.241193	0.997858
Unigene0045706	CHUP1	-0.27056	0.977689	0.0785877	0.999369	1.76486	0.000654329	0.0629313	0.997858
Unigene0045904	--	7.58996	5.53402e-07	-11.3718	1	-1.2324	0.993729	0.172837	0.997858
Unigene0045975	AAP3	-1.87749	0.000200608	-0.323647	0.999369	1.81566	0.245094	-0.160465	0.997858
Unigene0045976	AAP3	-1.76986	0.0153471	-0.834699	0.254993	1.04376	0.627225	-0.0770595	0.997858
Unigene0045991	--	-2.31433	0.0130363	-0.0385517	0.999656	0.976123	0.993729	1.23168	0.997858
Unigene0045992	--	-1.89731	0.000136264	-0.142474	0.999369	-0.159691	0.993729	-0.23843	0.997858
Unigene0046007	--	0.279686	0.982886	-0.784448	0.999369	-2.42287	2.33008e-06	0.892115	0.997858
Unigene0046141	HISN4	0.0715533	0.993901	-2.51937	0.999369	10.0316	0.00530106	0.394476	0.997858
Unigene0046180	R-S	-0.549533	0.977689	0.50161	0.999369	1.48163	0.0382811	-0.572684	0.997858
Unigene0046206	VPS60-2	-5.62449	0.495885	10.388	0.999369	10.1674	0.0476771	-1.78445	1
Unigene0046225	--	7	0.000871974	-2.10434	0.999369	0.418552	0.993729	-0.595379	0.997858
Unigene0046331	OMT2	1.90895	0.69706	0.372502	0.999369	1.14673	0.0266338	-0.902546	0.997858
Unigene0046344	NPF4.4	-1.05757	0.0454037	-0.168919	0.999369	-0.234195	0.993729	0.352397	0.997858
Unigene0046379	OsI_09747	7.30195	0.0423544	4.32193	0.999369	0.906024	1	2.24793	0.997858
Unigene0046429	BIR2	0.589946	0.977689	-0.372018	0.999369	-1.46227	0.00355515	-0.0866872	0.999376
Unigene0046431	--	3.09177	0.0213491	0.846729	0.999369	0.03827	0.998885	0.134356	0.997858
Unigene0046432	--	-2.959	0.977689	0.357862	0.999369	3.29813	0.034892	-0.331099	0.997858
Unigene0046465	gpmA	-1.03583	0.0120035	0.591616	0.999369	0.453153	0.993729	-0.115024	0.997858
Unigene0046637	--	10.184	0.0265814	-2.62015	0.999369	1.61828	0.464076	7.37504	0.00591646
Unigene0046664	Tf2-12	2.5937	0.000194085	-1.25587	0.324426	-0.0157244	0.998885	-0.577824	0.997858
Unigene0046792	JMJ30	0.739785	0.977689	-0.263034	0.999369	-3.4309	7.65467e-05	-1.30525	0.997858
Unigene0046849	IFRD1	-0.346078	0.977689	0.140336	0.999369	-1.0637	0.0159184	-0.331848	0.997858
Unigene0046935	--	0.595769	0.982886	8.12042	0.0259687	0.840323	0.993729	-1.31849	1
Unigene0046987	--	5.43503	1	-1.26303	0.999369	-3.32734	3.6605e-05	0.575586	0.997858
Unigene0047009	btgE	0	1	10.2992	0.00652708	-5.1964	0.993729	9.17991	0.997858
Unigene0047062	inhA	0	1	12.1282	0.000698088	-5.73697	0.993729	10.3627	0.997858
Unigene0047068	PETE	-0.0642632	0.987223	0.263504	0.999369	2.95378	0.00576589	0.630628	0.997858
Unigene0047078	--	-3.37412	1	8.81378	0.575326	9.73697	6.4183e-05	-0.315642	0.997858
Unigene0047086	--	9.22882	0.0405666	7.75933	0.999369	3.36998	0.517997	-8.02237	0.997858
Unigene0047125	--	1.15283	0.977689	-3.14825	0.000679737	0.866733	0.993729	-0.398549	0.997858
Unigene0047128	--	10.8637	0.00927123	-0.78958	0.999369	0.0251786	0.998927	-0.608575	0.997858
Unigene0047196	ILL2	5.03562	0.0508606	-1.69515	0.999369	-3.61362	0.00526859	-0.958913	0.997858
Unigene0047197	ILL2	4.48643	0.0215913	-2.16133	0.999369	-3.81868	0.000531568	-1.3879	0.997858
Unigene0047210	--	-1.58496	0.977689	9.77588	1	9.75377	0.0446328	-6.45615	1
Unigene0047448	--	0.833602	0.977689	-0.568099	0.999369	-1.8194	0.00802325	-0.0493958	0.998472
Unigene0047635	--	9.37757	0.171884	10.4264	1	-7.87495	0.00180457	4.92955	1
Unigene0047693	--	1.4549	0.977689	-2.64962	0.999369	10.2722	0.00350649	-1.61441	0.997858
Unigene0047730	--	6.94642	0.0155286	2.59209	0.999369	3.32193	0.815202	0.302324	0.997858
Unigene0047780	--	1.21299	0.977689	-1.15131	0.999369	3.54137	0.0231577	2.38205	0.997858
Unigene0047820	D3	2.11262	0.00467661	-0.844061	0.999369	-1.82339	0.000187098	0.4887	0.997858
Unigene0047832	PHOT1A	0.676571	0.16567	0.0590573	0.999369	-1.30624	0.00148587	0.200498	0.997858
Unigene0047884	--	-1.79336	4.78553e-05	-0.00561637	0.999656	-0.842482	0.738482	-3.11003	0.997858
Unigene0047946	1-SST	-0.3825	0.977689	0.641754	0.42877	1.38334	0.028333	-0.135436	0.997858
Unigene0047964	--	3.56728	0.0456042	-1.11401	0.999369	-0.954196	0.416122	0.615526	0.997858
Unigene0047991	--	11.6042	0.00118654	4.30933	0.258497	-0.425727	0.993729	-1.43792	0.997858
Unigene0048115	SKIP20	1.26111	0.188225	-0.221042	0.999369	-1.98353	0.00175737	0.487165	0.997858
Unigene0048135	MYB2	2.03684	0.368597	-0.714379	0.999369	-1.89538	0.00996886	-0.308882	0.997858
Unigene0048182	--	-0.118292	0.977689	-0.0253949	0.999369	1.15918	0.00918656	0.014634	0.997858
Unigene0048256	--	0.545816	0.977689	5.85989	0.0304111	0.40022	0.993729	-0.799742	0.997858
Unigene0048260	--	5.30378	0.0436891	-0.447844	0.999369	-0.227234	0.993729	0.203027	0.997858
Unigene0048342	--	8.46489	0.936126	0.357552	0.999369	5.14749	0.00631883	-2.49399	0.997858
Unigene0048374	AtMg00310	5.05232	7.73433e-07	8.88264	0.00195376	0.409255	1	-5.05166	1
Unigene0048409	--	8.75933	0.00506249	2.73697	0.999369	0.793549	0.993729	5.32193	1
Unigene0048421	POX2	1.98141	0.566246	0.214037	0.999369	-2.02248	0.000969901	0.515349	0.997858
Unigene0048467	Psap	2.13386	0.854986	-1.81241	0.332576	-5.79586	2.12321e-06	0.332009	0.997858
Unigene0048576	--	2.83878	0.977689	0.0150282	0.999899	5.54896	1.26776e-10	-0.904917	0.997858
Unigene0048589	GLK1	-1.39751	0.00215819	-0.220718	0.999369	3.78544	0.000205315	0.517848	0.997858
Unigene0048592	--	6.54432	0.977689	8.45121	0.999369	-4.47275	0.0144109	-0.543999	0.997858
Unigene0048594	--	-0.237039	0.979238	-1.59154	0.999369	-4.18873	0.000512364	0.59561	0.997858
Unigene0048632	DOT2	-0.612278	0.977689	13.4623	1.66367e-07	0.679576	0.993729	1.96596	0.997858
Unigene0048637	CYP72A14	1.51636	7.42272e-06	-0.144811	0.999369	0.0685455	0.993729	0.0918579	0.997858
Unigene0048663	SEN102	0.600122	0.977689	-0.412204	0.999369	1.11005	0.0360949	0.241321	0.997858
Unigene0048675	MST4	2.63872	0.00125577	-1.1628	0.999369	-1.82597	0.0323622	-0.628652	0.997858
Unigene0048689	TPS7	11.7214	0.000280379	-0.507496	0.999369	-0.63175	0.993729	0.198032	0.997858
Unigene0049065	GGP2	6.54432	0.977689	-1	0.999369	-3.5031	0.0338784	-2.16412	0.997858
Unigene0049092	--	5.45353	0.0356445	-0.260427	0.999369	1.27783	0.993729	0.240585	0.997858
Unigene0049093	--	8.80413	3.37654e-10	3.22375	1	-7.2805	1	-2.50397	1
Unigene0049136	RGA1	-4.55117	0.326438	10.9873	0.989827	0.206388	0.998885	-8.00492	0.00828435
Unigene0049179	PUP3	-1.72514	0.000733317	0.0458948	0.999369	1.29779	0.694258	0.662071	0.997858
Unigene0049213	ABCG11	2.94937	0.0280753	4.21723	0.999369	-2.22606	0.147165	1.25262	0.997858
Unigene0049222	--	1.32459	0.0400729	-0.3167	0.999369	-0.181321	0.993729	-0.289031	0.997858
Unigene0049252	UCC1	2.06817	0.977689	-0.0671142	0.999899	-1.91117	0.0422643	-0.155643	0.997858
Unigene0049283	pol	-1.30281	0.638182	-1.29425	0.999369	10.3848	1.65808e-14	1.89468	0.000246781
Unigene0049315	--	0.802061	0.977689	-7.82443	0.999369	-3.21895	0.0313777	-0.972603	0.997858
Unigene0049362	--	2.72792	0.558387	-0.76356	0.999369	-3.16248	0.00529907	-0.286649	0.997858
Unigene0049389	ABCG41	10.9706	2.53577e-08	-1.45317	1	-0.744743	0.993729	1.09992	0.997858
Unigene0049456	RFS6	2.89778	1	0.193842	0.999369	-3.20157	2.60997e-06	1.28552	0.376369
Unigene0049685	--	-6.91289	0.000662065	6.49185	0.999369	-0.216811	0.998885	-3.48113	0.997858
Unigene0049707	sre1	0	1	10.5949	0.0288824	-5.43741	0.993729	8.78136	0.997858
Unigene0049716	--	7.48059	0.0368618	0.293425	1	1.45376	0.993729	0.5623	0.997858
Unigene0049791	BTR1	11.3011	0.000276303	7.51833	0.999369	0.50564	0.993729	13.1495	1
Unigene0049794	Os03g0423300	-3.9249	0.0243866	-1.02702	0.999369	0.0857299	0.998885	-1.53766	0.997858
Unigene0049799	PORB	-0.0984268	0.977689	0.34071	0.999369	1.67583	0.0371374	0.0484009	0.997858
Unigene0049890	RGA3	11.6393	0.00130976	-3.07923	1	-12.0166	1	5.76951	0.469248
Unigene0049909	At5g37910	6.49525	0.000131044	-2.93381	0.999369	7.5411	7.65467e-05	-1.52532	0.997858
Unigene0050038	--	0.233957	0.987306	7.46489	0.999369	-9.46489	0.0335768	3.926	0.997858
Unigene0050070	--	2.20535	0.875918	-0.442691	0.999369	-1.68966	0.000165531	-0.428108	0.997858
Unigene0050078	RASTL-4	2.26016	0.384253	-1.73912	0.999369	1.94099	0.0359607	0.106849	0.997858
Unigene0050087	--	6.13258	0.00195963	5.25956	0.125483	1.38559	0.993729	-0.380356	0.997858
Unigene0050093	--	0.380761	0.977689	3.33311	1	3.0576	0.000106918	-2.82972	0.997858
Unigene0050096	--	8.42347	0.977689	0	1	-1.6327	1	-7.92877	0.0349556
Unigene0050127	--	5.08179	0.0213054	-1.77106	0.999369	-1.61052	0.300357	1.70016	0.997858
Unigene0050136	--	-0.569542	0.977689	-1.03791	0.999369	-1.34759	0.00343843	-0.255692	0.997858
Unigene0050144	ltnD	0.0998344	0.978991	-0.265034	0.999369	-1.22113	0.00148592	0.399494	0.997858
Unigene0050365	--	6.38694	2.30674e-05	6.43661	1	-2.18711	0.993729	-4.30232	0.997858
Unigene0050366	--	-2.17274	0.00028505	0.380478	0.999369	-0.621129	0.993729	2.22384	0.997858
Unigene0050458	--	11.2896	0.00713424	-11.0201	0.999369	-0.432111	0.993729	-2.29453	0.997858
Unigene0050468	--	4.05921	0.176434	2.44966	1	3.36165	0.0217026	3.18384	0.682928
Unigene0050520	--	1.74942	0.825265	2.88562	0.999369	-7.04221	5.78125e-22	1.21489	0.997858
Unigene0050579	--	4.98489	0.806754	-2.48668	1	6.16993	0.0243203	-1.47989	0.997858
Unigene0050639	--	-0.892703	0.604762	-0.64974	0.999369	2.74837	0.00990942	0.0292251	0.997858
Unigene0050762	--	-2.5025	0.977689	5.1964	0.999369	-5.7211	0.0142315	-0.821569	0.997858
Unigene0050811	--	-2.2972	1	4.63421	0.00296381	-1.42833	0.993729	-1.13158	0.997858
Unigene0050835	--	12.9243	1.07531e-08	-0.978196	1	1.78499	0.993729	8.90689	0.997858
Unigene0051024	UGT72B1	-0.337684	0.977689	0.182915	0.999369	1.56401	0.00996886	-0.360923	0.997858
Unigene0051067	--	3.83577	0.00749836	-0.3886	0.999369	-1.27445	0.765808	-0.293612	0.997858
Unigene0051147	RINO1	-0.421731	0.298573	0.221398	0.999369	1.05913	0.0395186	-0.423871	0.997858
Unigene0051201	PSAK	-0.224479	0.977689	0.48414	0.999369	2.04022	0.0472466	1.56909	0.504077
Unigene0051283	--	6.49985	0.0139452	5.17991	0.742265	3.57336	1	4.69488	0.997858
Unigene0051284	--	11.6677	6.73593e-06	8.63178	0.999369	1.88185	0.993729	0.542652	0.997858
Unigene0051306	OEP162	2.77919	0.195166	0.617752	0.999369	2.95139	0.0115856	0.278301	0.997858
Unigene0051351	At1g65750	1.58496	0.977689	-6.33985	0.049355	1.64386	0.993729	-3.41434	0.997858
Unigene0051361	CAO	-0.734407	0.908942	0.307022	0.999369	1.96283	0.00990942	0.228714	0.997858
Unigene0051373	WOX11	-3.95038	0.0461092	0.396622	0.999369	-0.674905	0.993729	-0.565734	0.997858
Unigene0051396	--	-1.23185	0.977689	9.67948	0.0141598	0.316735	0.993729	2.68307	0.997858
Unigene0051433	--	7.22014	0.0396553	11.9944	1	0	1	0	1
Unigene0051544	BIC1	-3.18866	0.0437151	1.86673	0.999369	2.99247	0.993729	0	1
Unigene0051555	Bgn	2.73697	0.905924	-7.51373	2.97763e-05	-8.33688	0.15969	0.15085	0.997858
Unigene0051623	--	1.93386	0.977689	1.02373	0.999369	-3.39232	0.0153271	-0.954485	0.997858
Unigene0051726	--	1.76677	0.977689	-0.741978	0.999369	-2.10477	0.0219796	-0.571666	0.997858
Unigene0051753	At1g61370	9.53099	1.22921e-12	-3.573	0.999369	3.64341	0.813434	-1.01439	0.997858
Unigene0051834	PSAF	-0.815693	0.977689	-0.303561	0.999369	3.28106	4.45265e-09	0.663798	0.997858
Unigene0051981	FER1	0.0470142	0.993144	-1.12526	0.999369	-1.59549	0.00553252	0.16468	0.997858
Unigene0052027	THI1-2	2.32179	0.314197	-0.00830828	0.999369	2.31516	0.00652753	-0.327579	0.997858
Unigene0052088	--	0.536847	0.977689	0.806149	0.999369	-2.86041	0.000935592	0.955079	0.997858
Unigene0052228	--	5.71741	0.0406002	-0.934193	0.999369	-0.418967	0.993729	1.74327	0.997858
Unigene0052251	WDS	1.42461	2.45836e-08	-0.353637	0.999369	-0.234948	0.993729	0.0485545	0.997858
Unigene0052267	DI19-5	-1.42944	0.221018	0.0695774	0.999369	4.0983	0.00738034	0.347165	0.997858
Unigene0052308	MYB2	-1.21539	0.694477	-0.00465181	0.999369	2.59777	0.0232039	-0.940693	0.997858
Unigene0052309	MYB61	-0.713967	0.977689	0.164739	0.999369	3.28498	0.00016651	-1.24576	0.997858
Unigene0052387	TSJT1	0.676253	0.977689	-1.15398	0.0170361	-1.36098	0.153245	0.386812	0.997858
Unigene0052481	--	-2.53708	0.0374614	2.4245	0.999369	0.898927	0.993729	-1.2343	0.997858
Unigene0052615	acu-6	6.26053	0.977689	-4.90689	0.999369	9.51175	0.0171943	0.204905	0.997858
Unigene0052650	--	5.80367	0.0011602	-0.731804	0.999369	-0.724956	0.993729	0.849076	0.997858
Unigene0052867	--	9.12067	0.667918	8.05889	0.999369	9.61348	0.0142425	-0.237039	0.997858
Unigene0052928	ABCF1	0.530551	0.977689	0.197436	0.999369	1.68995	0.000643038	0.56773	0.997858
Unigene0053038	PAP27	4.05889	0.977689	-1.58316	1	7.41785	0.0331405	6.79874	1
Unigene0053059	CAB-M9	-0.0872722	0.987306	0.443187	0.999369	7.33623	7.75708e-29	0.773142	0.997858
Unigene0053060	CAB2R	0.437309	0.977689	0.905246	0.999369	7.76666	0.000834687	-8.61961	0.997858
Unigene0053375	--	-1.66855	0.977689	0.31719	1	-10.0589	1.81747e-05	3.23406	0.997858
Unigene0053409	At3g55800	-0.229302	0.977689	0.209184	0.999369	2.33832	0.0458712	0.03827	0.997858
Unigene0053452	NIP2-2	-0.711769	0.977689	-0.597646	0.999369	3.04251	1.30225e-05	-0.373598	0.997858
Unigene0053485	--	7.5651	0.000192749	-3.18253	1	5.32193	0.285974	10.3808	0.997858
Unigene0053651	FAR1	1.60514	0.0461092	0.0295155	0.999369	0.46048	0.993729	-0.00421225	0.997858
Unigene0053662	LTP2-B	1.26758	0.977689	0.573294	0.999369	2.59904	2.46708e-10	-0.726623	0.997858
Unigene0053685	--	0.0942019	0.996246	7.01569	0.000370597	-1.264	0.461499	-0.70951	0.997858
Unigene0053714	--	-0.538677	0.977689	0.449467	0.999369	1.56102	0.0164436	0.9412	0.997858
Unigene0053742	PER72	-0.947799	0.0676293	-0.117153	0.999369	1.13413	0.0157687	-0.873437	0.997858
Unigene0053749	WNK5	1.69573	0.648143	0.11308	0.999369	0.0949374	0.993729	-1.2963	0.0205822
Unigene0053794	--	-0.653214	0.977689	11.7814	0.000791294	-0.0299089	0.998885	-0.359532	0.997858
Unigene0053961	BCA2	0.191209	0.977689	-0.695897	0.999369	-1.45231	0.0216319	-0.0957446	0.998771
Unigene0053983	--	0.959657	0.977689	1.5	0.999369	2.9898	0.00316277	-0.476138	0.997858
Unigene0053998	--	-1.58162	0.977689	6.56071	0.0409273	-0.511198	0.993729	-8.32193	0.997858
Unigene0054009	EFR	10.0316	0.0453361	-1.14684	0.999369	-7.96578	0.993729	-10.1964	0.616455
Unigene0054022	nep1	-0.166818	0.982886	-0.105324	0.999369	2.6428	1.52606e-07	-0.0391802	0.997858
Unigene0054023	nep1	0.859395	0.977689	-2.40199	2.01779e-06	2.31502	0.993729	-1.43179	0.997858
Unigene0054148	--	4.44095	0.630731	7.65284	0.0174461	2.22963	0.850121	-0.473541	0.997858
Unigene0054157	sun1	0	1	10.6558	0.0065767	-4.05889	0.993729	8.835	0.997858
Unigene0054195	--	-1.05889	0.977689	-3.75987	1	11.7271	0.000317851	0.503612	0.997858
Unigene0054246	--	11.0131	0.00195465	11.1464	0.00014137	1.85644	1	10.5856	0.86651
Unigene0054364	CCDC25	0.965024	0.977689	-0.0434223	0.999899	-2.97539	0.0367663	0.836042	0.997858
Unigene0054476	--	-0.423808	0.977689	7.49985	0.000284064	0.879029	0.993729	-0.39502	0.997858
Unigene0054583	HMA5	-1.21882	0.827494	-0.864834	0.999369	2.22934	0.0154542	-1	0.997858
Unigene0054617	--	1.10765	0.0204669	-0.376143	0.999369	-0.424381	0.993729	0.318461	0.997858
Unigene0054627	--	2.99613	0.360901	2.3837	0.999369	3.1368	0.0173293	0.0730635	0.997858
Unigene0054697	WHAB1.6	-1.56188	0.34429	0.820305	0.999369	9.11263	1.26265e-05	3.60881	0.997858
Unigene0054728	--	3.51951	0.615368	-0.326228	0.999369	4.58496	0.0149663	1.75899	0.997858
Unigene0054791	At1g07660	-1.19035	0.00080492	-0.285298	0.999369	0.031958	0.998885	0.270884	0.997858
Unigene0054854	--	0.601228	0.977689	-0.0747309	0.999899	-3.69896	1.00155e-06	-0.402928	0.997858
Unigene0054868	--	0.5025	0.978586	5.1964	0.999369	-7.42417	1.03279e-05	2.74406	1
Unigene0054892	--	1.74074	0.728067	-0.468365	0.999369	1.63753	0.00048305	-0.0878468	0.997858
Unigene0054992	--	10.5379	1.01466e-05	0.529024	0.999369	0.0351894	0.998885	-2.01838	0.997858
Unigene0055188	PTAC16	-0.3661	0.977689	0.239715	0.999369	1.92535	0.03585	-0.144817	0.997858
Unigene0055317	PCKA	-0.251213	0.977689	0.375275	0.999369	1.56158	0.0137966	0.436806	0.997858
Unigene0055416	PSI2	2.25534	0.325547	-0.963208	0.999369	-1.353	0.0477026	-0.837856	0.997858
Unigene0055450	--	11.7128	1	0	0.999656	11.348	0.000576919	-1.63678	1
Unigene0055510	At4g15970	0.257216	0.979509	1.03663	0.999369	3.16649	6.57034e-05	-1.43188	0.997858
Unigene0055553	--	-0.701184	0.977689	-0.135236	0.999369	0.61624	0.993729	2.11652	0.0153143
Unigene0055659	--	-2.76438	0.640655	12.1799	0.000467137	1.7129	0.993729	1.52693	0.997858
Unigene0055904	LAC11	-1.58145	0.327947	-0.156397	0.999369	2.19449	0.00532857	-0.845779	0.997858
Unigene0055905	LAC5	-1.18975	0.894781	-0.237978	0.999369	2.07395	0.00302517	0.295866	0.997858
Unigene0056081	BC1LP1	8.41278	8.18328e-08	0.141638	0.999369	-0.0223976	0.998885	0.386796	1
Unigene0056140	CESA7	-0.382782	0.977689	-0.0677414	0.999369	2.1891	6.0467e-07	0.0384741	0.997858
Unigene0056229	HSC-2	3.19894	0.252042	0.385981	0.999369	2.91502	1.04919e-05	-0.941448	0.997858
Unigene0056262	DTX42	-1.152	0.863549	0.231739	0.999369	2.0282	0.00160733	0.535853	0.997858
Unigene0056367	--	5.19827	0.113048	5.63097	0.151221	5.33347	0.000234846	0.945768	0.997858
Unigene0056370	--	8.36596	2.47491e-05	0.661532	0.999369	-0.623984	0.994299	0.790904	1
Unigene0056432	--	-2.66706	0.321259	1.202	0.999369	3.49016	0.0151368	2.43792	0.997858
Unigene0056444	--	5.42347	0.0169074	-0.00147893	0.999369	-1.05964	0.993729	2.51015	0.997858
Unigene0056570	--	-0.34954	0.977689	5.59991	0.00153188	0.113758	0.998885	-1.4587	0.997858
Unigene0056613	--	3.12898	0.806966	6.90087	0.0390288	-1.14093	0.993729	-1.3741	0.997858
Unigene0056648	FTIP3	-0.0327899	0.977689	0.416571	0.999369	-1.23261	0.0311568	0.437012	0.997858
Unigene0056688	--	-1.41504	0.977689	-0.31259	0.999369	9.97059	0.00509656	-2.59182	0.997858
Unigene0056698	--	6.32193	0.977689	-3.40475	1	10.6528	0.000246848	-0.947148	0.997858
Unigene0056769	Os11g0547000	4.64067	2.97956e-36	-0.808835	0.346037	-1.54322	0.50948	-0.121263	0.997858
Unigene0056817	--	-0.406766	0.977689	-0.268989	0.999369	-1.3127	0.013551	-0.22668	0.997858
Unigene0056915	CIPK4	-0.863264	0.253588	1.21299	0.0632814	3.16877	0.00015735	-0.0167757	0.999376
Unigene0056925	--	2.32745	0.00107685	3.28608	0.999369	1.51257	0.418676	-1.33205	0.997858
Unigene0056926	yipf6	0.575516	0.977689	5.57894	1.8173e-22	1.80131	0.371724	-0.554286	0.997858
Unigene0056984	--	-1.27115	0.752006	0.727315	0.999369	-2.85845	0.0455829	-0.463445	0.997858
Unigene0056985	--	2.23623	0.0024133	-0.108524	0.999369	0.166116	0.993729	0.686885	0.997858
Unigene0057061	XYN5	-0.62717	0.977689	-0.289635	0.999369	1.90586	0.000935706	0.243151	0.997858
Unigene0057092	--	3.54273	0.977689	6.90689	0.999369	-3.59046	7.59251e-09	0.25024	0.997858
Unigene0057109	INT1	1.65002	0.364373	-0.483591	0.999369	-1.61056	0.00046098	0.488591	0.997858
Unigene0057240	--	6.00936	1	8.28633	1.00656e-07	-2.24213	0.993729	-0.436208	0.997858
Unigene0057297	--	0.571255	0.977689	12.6096	9.72539e-06	-1.23356	0.513534	-0.245045	0.997858
Unigene0057349	TY3B-I	-1.07186	0.977689	5.14663	8.14515e-13	1.34643	0.993729	-0.725307	0.997858
Unigene0057378	--	0.690789	0.977689	-6.73458	1	2.85523	1	7.49427	2.78816e-14
Unigene0057413	Cd74	-0.906891	0.977689	8.43741	0.999369	-10.6165	0.00319198	1.53051	0.997858
Unigene0057422	PCL1	6.61184	0.00258794	-1.60067	0.571695	-5.81015	9.27485e-22	-1.37241	0.997858
Unigene0057713	--	-3.36257	1	-2.26064	0.999369	3.71213	0.0440424	2.59268	0.997858
Unigene0057930	Lgmn	1.62803	0.977689	-0.807355	0.999369	-9.64985	0.0149765	1.02214	0.997858
Unigene0057973	Eef2	0.981384	0.977689	-4.46328	0.00836983	-5.1964	0.993729	-0.141687	0.997858
Unigene0058050	BPM1	0.443447	0.977689	-0.0472367	0.999656	1.18189	0.00888875	-0.122009	0.997858
Unigene0058115	--	2.91721	0.734206	1.03035	0.999369	1.01262	0.993729	-2.43989	0.0395772
Unigene0058135	--	-2.49224	0.00109325	1.67203	0.718918	0.371969	0.993729	-0.80408	0.997858
Unigene0058144	TBL32	-1.57474	0.0379382	-0.147456	0.999369	2.22415	2.62714e-09	-0.28036	0.997858
Unigene0058215	--	-0.522075	0.977689	10.3406	1.72431e-05	0.921083	0.993729	-0.901624	0.997858
Unigene0058261	PAP27	1.5547	0.709527	-0.831822	0.76287	-2.30558	0.00242848	-0.692245	0.997858
Unigene0058369	At4g16800	1.62567	0.501524	-0.360794	0.999369	-1.64875	0.0016114	0.196886	0.997858
Unigene0058456	--	5.59585	0.00133893	-0.812768	0.999369	-2.08417	0.993729	1.18078	0.997858
Unigene0058544	--	2.48137	1	0	1	0	1	11.1716	0.0303958
Unigene0058566	RVE6	6.32193	0.977689	0	1	-4.02516	0.000190851	0.544699	0.997858
Unigene0058632	UXS4	-1.33955	0.173217	0.695779	0.999369	-1.49316	0.0246153	0.188631	0.997858
Unigene0058684	--	8.34999	0.00842457	-9.67728	1	-0.405839	0.998885	7.50779	1
Unigene0058769	Os07g0442900	1.80316	0.854986	-0.624935	0.999369	-1.94687	0.016389	0.275626	0.997858
Unigene0058808	SBP1	0.804534	0.249506	0.640542	0.348815	-1.25966	0.000636138	1.12839	0.997858
Unigene0058817	PUP3	8.47843	0.645872	8.94642	0.999369	10.3772	0.00460668	-0.121562	0.99918
Unigene0058818	PUP3	0.129069	0.996143	0.807355	0.999369	5.15875	0.0128862	-1.54031	0.997858
Unigene0058917	--	0	1	-2.926	1	9.22882	0.000427765	-1.23133	1
Unigene0058964	GPT2	-0.549737	0.974093	0.391103	0.304145	1.23135	0.00267309	-0.222652	0.997858
Unigene0058993	--	6.90422	0.174269	7.15608	1	7.11974	2.43934e-09	-3.30288	0.997858
Unigene0059121	--	0.0101752	0.987306	6.25334	0.000392254	-1.02178	0.993729	-0.489721	0.997858
Unigene0059130	--	4.75489	0.566865	-0.584963	0.999369	-5.56478	0.00468167	-0.74259	0.997858
Unigene0059184	--	8.6677	0.739066	-2.62149	1	9.81911	0.00272889	-2.0133	0.997858
Unigene0059348	--	-2.11241	0.0277947	-0.332456	0.999369	0.630454	0.993729	-0.736966	0.997858
Unigene0059364	--	-0.401061	0.977689	1.10885	0.999369	2.52209	7.2463e-05	-1.31323	0.997858
Unigene0059366	--	4.60913	0.136291	7.96578	0.999369	-1.05337	0.993729	10.2839	0.0209039
Unigene0059379	--	-4.84549	0.279452	8.09324	0.977734	-0.00628129	0.99904	-9.39189	0.0165932
Unigene0059434	--	12.3332	1.91233e-07	-6.37214	1	-3.29878	0.993729	-4.23522	0.997858
Unigene0059515	--	1.62149	0.977689	-2.69868	0.999369	4.61275	0.0224377	-0.651088	0.997858
Unigene0059545	CEY00_Acc04863	3.41096	0.380772	1.99264	0.999369	2.40931	0.00150087	0.941625	0.997858
Unigene0059568	--	2.05658	0.853894	4.18683	0.000362884	-0.537981	0.993729	0.57414	0.997858
Unigene0059589	RAP2-12	-0.338983	0.977689	7.01681	0.00513824	10.348	5.67932e-06	-0.364713	0.997858
Unigene0059663	AAP6	-1.69192	0.848634	-0.0693552	0.999369	1.89567	0.00930667	-0.385322	0.997858
Unigene0059857	--	10.8994	0.00854153	8.71425	0.999369	-10.2683	0.993729	-9.2127	0.997858
Unigene0059972	BBX19	-1.50417	0.0944667	0.405322	0.999369	3.20363	2.22091e-05	0.71097	0.997858
Unigene0059983	NPF5.10	2.26457	0.000396951	-0.810696	0.999369	-0.39443	0.993729	0.480362	0.997858
Unigene0059996	Tf2-12	0.461247	0.986228	8.34651	0.000446369	0.730425	0.993729	1.63087	1
Unigene0060123	ECT4	-0.547628	0.421478	0.00760427	0.999369	1.05725	0.0122073	0.109343	0.997858
Unigene0060124	COR27	5.39593	0.000729366	-1.99706	0.999369	-3.62411	5.79503e-06	-0.88254	0.997858
Unigene0060127	--	1.15027	3.92409e-05	-0.267662	0.999369	-0.383164	0.993729	0.114851	0.997858
Unigene0060155	--	-1.18076	0.977689	3.10852	0.999369	2.8615	0.0117868	0.215304	0.997858
Unigene0060192	--	4.30743	0.810952	-11.9598	1	7.57365	0.0297935	-9.64985	1
Unigene0060207	--	-0.546676	0.977689	-0.0635203	0.999656	2.05926	1.78745e-06	0.259256	0.997858
Unigene0060212	--	10.0498	0.0192991	-9.77039	0.999369	-0.0271361	0.998885	4.13516	0.997858
Unigene0060234	--	0.291998	0.977689	-0.981277	0.999369	-2.02605	0.0372794	0.071813	0.997858
Unigene0060291	HIPP27	3.14171	0.00658987	-0.702557	0.999369	-0.512293	0.993729	-0.378165	0.997858
Unigene0060303	--	0.748087	0.977689	3.10399	0.0278244	-0.582682	0.993729	0.944561	0.997858
Unigene0060308	PCMP-H11	-1.06066	0.209551	0.238978	0.999369	3.23129	3.17681e-05	0.892359	0.997858
Unigene0060379	AtMg00310	8.99435	0.0087397	-2.16547	0.999369	0.419274	0.993729	-0.204559	0.997858
Unigene0060427	BASS2	-0.629383	0.0954274	0.408039	0.999369	1.84687	4.08449e-05	0.350216	0.997858
Unigene0060467	--	2.21077	0.977689	3.69515	0.0423188	0.0207586	0.998885	-0.217591	0.997858
Unigene0060494	Col5a2	1.90689	0.977689	-6.12516	0.0407051	-3.67243	0.993729	-0.0671142	0.99918
Unigene0060495	Col5a2	1.41785	0.977689	-9.29921	0.016917	-4.73697	0.993729	-0.382857	0.997858
Unigene0060578	At5g13980	2.57375	1.14989e-21	-0.0780113	0.999369	-1.61856	0.000377673	0.0899543	0.997858
Unigene0060639	MED20A	1.21849	0.000834375	-0.200709	0.999369	0.024589	0.998885	0.0847745	0.997858
Unigene0060662	--	5.07529	1	-7.5216	0.0126403	-2.91523	0.661298	-0.807355	0.997858
Unigene0060679	--	-0.170088	0.977689	-2.62198	0.000975454	-2.80396	0.00534581	-0.527805	0.997858
Unigene0060740	MGLL	0.731682	0.365914	-0.494699	0.999369	-1.08489	0.0134967	-0.0881888	0.997858
Unigene0060767	--	-0.180584	0.977689	3.38778	0.00225364	0.414525	0.993729	0.379658	0.997858
Unigene0060844	--	0.635402	0.977689	11.3049	2.28383e-05	0.50696	0.993729	0.853012	0.997858
Unigene0060981	--	7.1334	0.000993796	-6.26053	0.999369	-2.49185	0.993729	1.85226	0.997858
Unigene0061011	--	1.93249	0.0238317	0.648288	0.999369	0.470451	0.993729	-0.360245	0.997858
Unigene0061151	--	1.94753	0.977689	0.264972	0.999369	-2.59475	0.0156303	0.0825146	0.997858
Unigene0061215	--	-2.29123	0.977689	0	0.999369	6.94642	0.00391501	1.95238	0.997858
Unigene0061337	BC10	0.969345	0.0542841	-0.00424739	0.999369	-1.6356	0.0395186	0.794195	0.997858
Unigene0061346	--	0.233833	0.977689	-0.595743	0.999369	1.56145	0.0166833	0.664182	0.997858
Unigene0061484	LAC17	-1.51911	0.0421257	-0.294106	0.999369	3.09849	0.00621653	-0.399607	0.997858
Unigene0061522	--	1.16993	0.977689	10.6012	0.0237312	-1.21165	0.993729	0.138706	0.997858
Unigene0061527	--	1.4289	0.977689	0.39899	0.999369	3.89284	0.0409208	-1.22781	0.997858
Unigene0061553	RHC1A	-1.42255	0.287647	-0.000949454	0.999369	2.12322	0.0123745	0.920493	0.997858
Unigene0061579	CRK28	0.563349	0.977689	-0.487805	0.999369	-1.30669	0.0317573	0.521942	0.997858
Unigene0061664	NPF8.3	-0.103166	0.977689	-0.636724	0.999369	1.71216	0.0350609	0.474343	0.997858
Unigene0061837	--	6.75933	0.000729366	-0.953298	0.999369	0.0285315	0.998885	-2.77219	0.997858
Unigene0061844	--	-1.57635	0.977689	0.961181	0.999369	7.44294	0.000162212	0.59655	0.997858
Unigene0061873	--	0.430634	0.977689	-5.54689	0.00337485	-0.509014	0.993729	2.1375	0.997858
Unigene0061880	--	7.54946	1.41448e-19	8.7266	0.00175457	7.77917	0.0241362	-7.27735	1
Unigene0061948	ROMT-17	-0.831348	0.977689	-0.250845	0.999369	1.97856	0.000822531	-0.61907	0.997858
Unigene0061988	ARB_07487	0	1	11.1098	0.000824072	-4.05889	0.993729	9.63783	0.997858
Unigene0062023	--	-0.149848	0.984479	0.0614005	0.999369	-2.5446	0.0132555	1.02138	0.997858
Unigene0062219	VPS9A	0.167727	0.995157	-2.51307	0.999369	4.27603	0.0423207	0.752262	0.997858
Unigene0062350	--	0.407658	0.977689	-1.83208	0.0323143	-0.73252	0.993729	2.42809	0.997858
Unigene0062503	--	0.695208	0.977689	6.51937	0.00162897	0.522813	0.993729	-0.0537713	0.999589
Unigene0062530	--	0.683111	0.977689	6.12584	0.00885415	-0.220008	0.993729	2.31836	0.997858
Unigene0062659	--	0.899587	0.977689	0.286051	0.999369	1.88271	2.6102e-05	-0.217056	0.997858
Unigene0062757	HXK7	0.693925	0.977689	-0.108755	0.999369	-1.23083	0.0382811	0.094833	0.997858
Unigene0062819	PER70	0.224088	0.977689	0.48051	0.719537	2.52017	5.77239e-06	-0.0508158	0.997858
Unigene0062878	--	-1.36206	0.0193784	-0.831269	0.0895381	1.26187	0.0463944	-0.346199	0.997858
Unigene0062954	--	9.12467	8.97725e-23	-5.57979	0.999369	0.572269	0.993729	-0.230375	0.997858
Unigene0062986	pol	8.81378	0.0049654	-9.04075	1	-2.10375	1	-0.321928	0.997858
Unigene0063186	--	1.93593	0.573775	-0.61952	0.999369	2.08232	0.00946923	0.786765	0.997858
Unigene0063195	CHLH	-0.901226	0.977689	0.446094	0.999369	2.09928	0.0044216	1.09333	0.997858
Unigene0063221	ATL75	-2.58747	0.0308344	-1.16636	0.999369	-1.53916	0.993729	0.696931	0.997858
Unigene0063245	At4g28400	0.415037	0.987306	-0.970854	0.999369	-3.67071	0.0312625	2.75702	0.997858
Unigene0063249	--	0	1	-1.56708	1	11.9573	0.00439417	0.293536	0.997858
Unigene0063437	--	6.10852	1	-4.30743	0.999369	6.42866	0.00576589	-0.235813	0.997858
Unigene0063506	H2-K1	-0.900464	0.977689	1.026	0.999369	-3.64599	0.0311568	1.59598	0.997858
Unigene0063638	--	0	1	-2.18763	0.999369	-4.84858	0.00460668	-10.6824	0.997858
Unigene0063661	LHCA4	-0.103465	0.987306	0.263559	0.999369	3.54127	3.70718e-05	0.117216	0.997858
Unigene0063716	--	-2.1012	0.338733	-0.243167	0.999369	4.37069	0.00149417	1.09321	0.997858
Unigene0063743	--	1.99247	0.977689	6.1947	3.07727e-11	0.739977	0.993729	1.61757	0.997858
Unigene0063746	BANGLUC	1.37967	0.79038	-0.424209	0.999369	-2.51628	0.0173465	-1.54823	0.642667
Unigene0063833	--	4.54432	0.977689	-2.02354	1	10.0623	1.19528e-09	-1.59285	1
Unigene0063865	--	-1.5239	0.977689	6.82018	2.44832e-06	-0.0840089	0.993729	-0.0768481	0.999629
Unigene0064013	Mtnd1	1.02363	0.977689	-10.8165	0.0390288	0	1	-0.331266	0.997858
Unigene0064061	KIN7C	9.29921	0.0171371	1.46263	0.999369	1.76139	0.993729	-0.63941	0.997858
Unigene0064154	PRR95	3.53431	8.1305e-28	-0.664756	0.0609666	-1.24654	0.482436	0.275932	0.997858
Unigene0064155	MDIS2	12.0339	0.000717498	10.1163	0.999369	2.37346	0.993729	0	1
Unigene0064201	--	2.15754	0.977689	5.99017	6.95468e-05	-0.224149	0.993729	-0.297404	0.997858
Unigene0064249	--	-0.928447	0.977689	-1.34834	0.999369	7.97728	1.62645e-06	-0.624148	0.997858
Unigene0064312	At5g22090	-1.54088	0.0335071	-0.0373615	0.999656	1.38147	0.824468	-0.745259	0.997858
Unigene0064346	ASMT1	-1.0475	0.932227	0.117405	0.999369	2.3559	0.00621653	-0.267622	0.997858
Unigene0064381	--	0	1	-1.03847	0.999369	10.1716	0.0422696	-2.9649	0.997858
Unigene0064431	--	5.79941	0.0246659	1.50649	0.999369	-0.85436	0.993729	-0.0564533	0.997858
Unigene0064479	--	-0.383765	0.977689	0.857306	0.180663	1.35502	0.0153352	-0.324392	0.997858
Unigene0064534	PHT2-1	-2.10818	0.0083797	0.195384	0.999369	3.18587	0.0136453	-0.273565	0.997858
Unigene0064566	--	9.82443	0.00192403	-1.42084	0.999369	-0.211504	0.993729	0.784515	0.997858
Unigene0064607	MGL	0.841051	0.566024	-0.246527	0.999369	-1.83813	3.6605e-05	0.814079	0.551897
Unigene0064728	CAT1	-0.467027	0.977689	-1.46668	0.619372	-1.46271	0.0149586	-0.806093	0.997858
Unigene0064767	--	0.802467	0.977689	-2.89887	5.76356e-09	-0.540722	0.993729	-0.471229	0.997858
Unigene0064830	--	-3.2864	0.00549105	-0.0799235	0.999369	1.20163	0.993729	-2.51706	0.997858
Unigene0065090	--	-1.19391	0.000150572	1.12102	0.999369	1.27291	0.00149843	2.45287	0.273839
Unigene0065106	--	1.04821	0.977689	1.65371	0.999369	-2.66816	2.92677e-05	0.392547	0.997858
Unigene0065121	BURP3	1.22781	0.977689	0.0600173	0.999369	1.36684	0.00532857	-0.59715	0.997858
Unigene0065131	--	3.23266	0.977689	10.1464	0.480024	-6.19967	0.0259331	-11.0201	0.878142
Unigene0065308	--	11.78	0.0192315	-1.94062	0.999369	1.70627	0.993729	2.79141	0.997858
Unigene0065330	--	1.26329	0.977689	-0.107141	0.999369	3.77795	2.15454e-09	2.84069	0.00299535
Unigene0065370	--	5.37595	0.0422317	11.9169	0.999369	10.112	0.925029	11.5167	0.997858
Unigene0065411	--	0.778336	0.977689	4.37255	0.999369	-10.6795	0.00802325	8.835	0.997858
Unigene0065580	--	3.90689	1	-0.381871	0.999369	-3.90561	1.26597e-05	1.90868	0.0098833
Unigene0065738	prp22	7.99661	5.8414e-05	-6.24413	0.999369	-1.21286	0.993729	-0.784271	0.997858
Unigene0065844	--	9.45806	0.609769	-2.08746	0.999369	9.92679	0.00347165	-1.70598	0.997858
Unigene0066068	--	-0.788496	0.977689	9.11201	0.0349252	8.90689	0.292656	1.53987	0.997858
Unigene0066256	--	5.24793	0.588444	-1.66742	0.999369	-3.74259	0.003203	0.199991	0.997858
Unigene0066295	NPF8.3	-2.45148	0.00122858	-0.164285	0.999369	0.346783	0.993729	-0.472596	0.997858
Unigene0066323	--	0.682464	0.977689	10.8004	0.00688911	1.48253	0.993729	1.02697	0.997858
Unigene0066565	TY3B-G	11.3916	0.0492663	8.61102	1	0	1	-2.0217	1
Unigene0066601	--	-0.0305344	0.98534	9.17159	0.00136963	-1.97252	0.993729	2.61298	0.997858
Unigene0066646	CYP714B2	1.18621	0.977689	-0.00181929	0.999369	-1.31097	0.0237876	0.677094	0.997858
Unigene0066652	Zlp	1.05649	0.977689	-2.6904	0.204736	2.53782	0.000859574	-0.183622	0.997858
Unigene0066749	EARLI1	-2.88471	0.0121577	-2.0003	0.520997	-2.00922	0.993729	-2.65921	0.997858
Unigene0066832	DI19-1	1.11264	3.782e-06	-0.517151	0.999369	-0.663252	0.392023	0.241367	0.997858
Unigene0066843	FLZ1	-2.5895	0.0065851	-1.35048	0.999369	0.295103	0.993729	1.16809	0.997858
Unigene0066846	--	4.51096	0.000166594	2.12638	0.893659	3.32193	0.0099502	0.945176	0.997858
Unigene0067051	--	9.59878	1	-2.19936	1	8.87983	7.09984e-18	-2.99615	1
Unigene0067116	--	1.73697	0.977689	-0.19878	0.999369	6.26303	0.0138844	1.30066	0.997858
Unigene0067163	co-2	-1.40835	0.977689	-0.0788831	0.999369	3.60424	5.79359e-07	-0.657781	0.997858
Unigene0067243	At1g12855	1.24168	0.0103832	0.0662963	0.999369	-0.966423	0.510867	-0.0857379	0.998472
Unigene0067292	--	1.53322	0.977689	-1.10945	0.999369	-5.86475	0.0199691	0.826331	0.997858
Unigene0067374	HSR201	0.420224	0.977689	-0.297531	0.999369	2.72269	0.000113719	-0.175997	0.997858
Unigene0067395	--	-0.0672632	0.987306	0.166064	0.999369	2.17718	0.00738034	0.025826	0.997858
Unigene0067630	--	-1.99621	0.977689	-3.38159	0.999369	0.167329	0.998885	5.84728	0.00334438
Unigene0067679	--	10.8662	0.011256	0.600393	0.999369	-2.06711	0.993729	-2.13348	0.997858
Unigene0067733	--	-0.189336	0.986904	0.162064	0.999369	2.78996	0.00413677	-0.417903	0.997858
Unigene0067792	ABCG53	1.265	0.0313868	-0.160059	0.999369	-0.461231	0.993729	0.142622	0.997858
Unigene0067814	UGE-1	1.08919	0.0105116	-0.883555	0.999369	-0.725015	0.993729	-0.0326748	0.997858
Unigene0068174	At5g47800	-0.437139	0.548521	-0.120008	0.999369	1.43181	0.0259331	0.1475	0.997858
Unigene0068193	RVE1	-1.64232	0.524926	0.660064	0.999369	3.65719	0.000230616	1.03477	0.997858
Unigene0068197	--	1.64975	0.977689	8.73259	0.0190155	2.45791	0.993729	2.14898	0.997858
Unigene0068294	Os05g0125500	1.9143	0.720192	-0.443267	0.999369	-2.15672	5.55608e-08	0.861866	0.997858
Unigene0068327	--	1.70295	0.906006	-1.89952	0.999369	2.76608	0.0122073	0.0524674	0.997858
Unigene0068384	--	1.1232	0.977689	-0.485427	0.999369	-2.20645	0.0426024	-2.61599	0.997858
Unigene0068449	--	9.24763	1	-2.1851	1	10.9397	2.39653e-12	-1.46658	1
Unigene0068541	At5g17760	-0.482942	0.977689	-0.541075	0.999369	-2.02034	0.0108568	-1.36955	0.997858
Unigene0068725	CCP1	10.6588	0.000832664	-7.96578	0.999369	0	1	-10.1758	0.0820921
Unigene0068728	--	-3.64247	0.0496931	-0.586938	0.999369	-1.15546	0.993729	3.93034	0.997858
Unigene0068891	PSAT1	-0.601192	0.0160691	0.486349	0.452755	1.02519	0.000935592	-0.471509	0.997858
Unigene0068928	Atp2a1	0.424447	0.832853	2.73697	0.999369	4.17991	1	-9.37721	0.0228631
Unigene0068985	--	2.45251	0.977689	5.90689	0.999369	-3.97229	0.0305092	-3.56953	0.997858
Unigene0069007	--	0.249661	0.977689	0.345425	0.999369	-1.69258	0.0335313	-1.92889	0.997858
Unigene0069021	F3H-2	0.888793	0.977689	0.441962	0.999369	-1.33493	0.0326135	-0.798076	0.997858
Unigene0069253	--	1.55268	0.977689	-3.90164	0.0162396	1.0605	0.993729	-0.454328	0.997858
Unigene0069302	--	3.14775	0.977689	-1.55667	0.999369	2.75866	0.0311568	-0.775294	0.997858
Unigene0069308	APS1	-1.48652	0.00544506	-1.03491	0.999369	0.613429	0.993729	0.300196	0.997858
Unigene0069477	--	-9.70275	0.0265997	-1.10035	1	9.54432	0.0143029	0.498663	0.997858
Unigene0069550	--	-10.0813	0.0461092	1.27302	0.999369	-1.35364	0.993729	-0.120294	0.99918
Unigene0069592	--	7.54432	0.977689	-2.55506	1	10.0498	0.000685263	-0.770518	0.997858
Unigene0069615	MYBS3	1.5011	0.00683419	-0.990477	0.999369	-0.68048	0.951662	0.573304	0.997858
Unigene0069637	--	0.889817	0.977689	3.62936	0.999369	-4.26232	0.0386559	-1.08588	0.997858
Unigene0069659	--	0	1	0	1	-2.28341	1	8.69218	0.0141917
Unigene0069753	--	-1.03853	0.795518	-0.5734	0.999369	3.80192	0.0206829	-0.792439	0.997858
Unigene0069837	--	9.21389	2.04115e-12	-0.940403	1	-2.61761	0.993729	-0.666793	1
Unigene0069861	--	3.44043	0.000267288	1.95278	0.27944	1.32061	0.064947	-1.2071	0.997858
Unigene0069882	Tmsb4x	0.604402	0.977689	-2.55639	0.254616	-11.2973	0.0263824	-0.00241455	0.997858
Unigene0069909	SRF7	-2.01034	0.0371922	0.083346	0.999369	3.05034	0.00627363	-0.525091	0.997858
Unigene0070023	--	-5.558	0.0442289	-0.322156	1	-1.62734	0.993729	1.33961	0.997858
Unigene0070108	--	7.69349	0.00105795	-0.50696	0.999369	1.78958	0.993729	8.30682	0.997858
Unigene0070175	--	9.32942	0.0379382	-1.84986	0.999369	0.143863	0.99638	-1.11809	0.997858
Unigene0070299	--	0.260764	0.98466	6.67243	0.0444889	-0.114495	0.993729	0.526069	0.997858
Unigene0070329	1-FEH	-0.399154	0.977689	0.447424	0.999369	1.55869	0.03308	-0.231452	0.997858
Unigene0070365	CAL1	-1.32043	0.000343659	-0.00912197	0.999369	1.61592	0.196483	0.234759	0.997858
Unigene0070397	--	3.7425	0.809003	13.5261	1.9604e-06	-1.33036	0.993729	0.561132	0.997858
Unigene0070410	--	-1.42344	0.000499763	-0.432733	0.999369	-0.216344	0.993729	0.0762053	0.997858
Unigene0070432	--	11.8662	0.00186967	2.84327	0.999369	3.84721	0.411588	0.986579	0.997858
Unigene0070509	--	-3.74953	0.596056	0.653349	0.999369	-5.62167	0.00208931	-1.56343	0.997858
Unigene0070521	OASC	0.0424087	0.993168	-0.369874	0.999369	-1.39402	7.59507e-07	-0.0187751	0.997858
Unigene0070601	--	7.35403	0.00541447	9.47168	0.999369	0.641993	0.993729	-0.865699	0.997858
Unigene0070602	--	10.573	0.0214206	-2.72833	0.999369	5.64962	0.0702154	-2.28403	0.997858
Unigene0070633	--	-1.61298	0.722733	9.6677	0.00134782	-0.153351	0.998885	0.209923	0.997858
Unigene0070722	--	3.17564	0.0478028	-0.459432	0.999369	-0.027745	0.998885	-0.162271	0.997858
Unigene0070751	WRKY24	2.27947	0.0260729	-1.06393	0.999369	0.116664	0.993729	-0.677704	0.997858
Unigene0070783	Os01g0926700	-0.201743	0.977689	0.00584275	0.999369	1.36053	0.0489221	-1.36676	0.193953
Unigene0070843	FRS5	0.0532086	1	5.70235	0.00246765	0.445368	0.993729	0.806603	0.997858
Unigene0070851	--	4.83197	0.00138864	0.152275	0.999369	3.25345	0.00477599	-1.31366	0.997858
Unigene0071075	GA3ox2-1	-1.28403	0.000124243	-0.26905	0.999369	0.117957	0.993729	1.12853	0.997858
Unigene0071104	--	2.04043	0.0608442	-0.744684	0.999369	-1.40905	0.00310115	0.679702	0.997858
Unigene0071235	--	-0.302449	0.987306	6.8437	0.00175457	-3.06015	0.420486	1.10692	0.997858
Unigene0071261	--	11.043	0.336733	-1.23502	0.999369	-3.29429	0.694936	11.795	0.047217
Unigene0071318	--	7.96578	0.251155	0.1594	0.999369	-0.0726845	0.998885	-11.2288	0.000151133
Unigene0071412	--	-3.03165	0.41503	0.263034	0.999369	3.87732	0.0472705	-2.05889	0.997858
Unigene0071450	--	1.35681	0.977689	-0.232326	0.999369	2.14715	0.00867963	-0.506718	0.997858
Unigene0071610	FMO2	2.16091	0.00287011	-0.292294	0.999369	-0.281468	0.993729	0.281124	0.997858
Unigene0071628	SRS1	-1.07019	0.0404986	-0.215084	0.999369	1.07204	0.447835	-0.253349	0.997858
Unigene0071632	At5g56420	-0.529437	0.977689	-1.19683	0.999369	-1.9588	0.000693336	-1.29886	0.997858
Unigene0071663	GF14B	-0.207633	0.977689	-0.224811	0.999369	-1.43724	0.000437776	0.244886	0.997858
Unigene0071792	pol	-2.3258	0.320423	-0.410465	0.999369	-1.00399	0.00407682	-2.1589	0.997858
Unigene0071803	--	0	1	2.12776	0.999369	-4.3634	0.0285742	-2.58496	0.997858
Unigene0071843	HCF173	-1.6144	4.32741e-05	0.699453	0.999369	2.72033	0.00209066	0.466731	0.997858
Unigene0071873	AHL11	1.69272	0.015362	-0.424008	0.999369	-0.169925	0.993729	0.34971	0.997858
Unigene0071931	--	1.43264	0.790387	-1.17271	0.999369	-1.55314	4.30625e-10	-0.295903	0.997858
Unigene0071971	PGIP2	4.49683	0.0013791	-1.32339	0.999369	-2.07789	0.366322	1.29678	1
Unigene0071976	PUB23	3.88613	0.647865	-2.36923	0.999369	-3.90929	1.03998e-05	-0.787796	0.997858
Unigene0072029	PSAO	0.493978	0.977689	0.178785	0.999369	2.07815	0.00128809	0.921145	0.997858
Unigene0072141	--	10.737	4.12549e-06	-4.78136	0.999369	-1.00994	0.993729	-0.979902	0.997858
Unigene0072168	LRK10L-2.5	0.297751	0.977689	-0.24131	0.999369	-1.56573	0.0251049	-0.0998804	0.998802
Unigene0072216	At3g03980	-1.49836	0.637349	-0.322821	0.999369	3.02183	0.0422047	-0.609667	0.997858
Unigene0072262	ISA3	-0.293013	0.977689	0.283496	0.999369	1.12155	0.0108627	-0.0227767	0.997858
Unigene0072289	--	-1.52715	0.0927276	-4.54667	0.219168	-1.53887	0.0134912	1.56834	0.997858
Unigene0072315	NUG2	1.80512	0.012	0.0068877	0.999369	-0.219058	0.993729	-0.170552	0.997858
Unigene0072469	--	10.5667	0.000631107	-4.76116	0.999369	-0.768881	0.993729	-0.784063	0.997858
Unigene0072479	--	7.98868	4.41953e-06	0.651639	1	-0.635914	0.993729	-0.88013	0.997858
Unigene0072505	--	-5.26653	1.41902e-10	2.28922	0.999369	5.37595	0.599517	-6.43741	0.997858
Unigene0072538	--	0	1	8.98489	0.999369	-3.99277	0.601456	-6.72281	0.00601329
Unigene0072588	HSP18.8	5.035	0.00467927	0.536053	0.999369	-0.0130562	0.998885	0.384116	0.997858
Unigene0072681	LHCP	-0.30583	0.977689	0.659441	0.999369	7.6557	9.84113e-29	1.16601	0.997858
Unigene0072702	Os01g0367900	9.81378	0.0779904	10.4615	0.0480702	-1.31316	0.993729	-4.02237	0.997858
Unigene0072716	Os08g0231400	0.392132	0.977689	0.0520974	0.999369	1.6834	0.000960741	-0.203013	0.997858
Unigene0072737	ELIP1	-4.5781	3.02562e-12	0.0726037	0.999369	5.0607	0.489581	-2.58496	0.997858
Unigene0072779	--	12.2615	0.000167969	1.32837	0.999369	-0.694034	0.993729	-0.559427	0.997858
Unigene0072856	--	0.766636	0.977689	-3.09163	0.999369	11.1314	0.00407682	-2.07857	0.997858
Unigene0072868	--	10.8611	2.02037e-05	1.23344	0.999369	-0.255042	0.998885	-9.1964	0.997858
Unigene0072920	FAR1	-4.45943	0.932227	7.44956	0.000334822	2.49154	0.644119	-0.87092	0.997858
Unigene0073022	Os03g0107900	4.9542	0.00782843	9.44432	0.172988	-1.14636	0.993729	-3.14559	0.997858
Unigene0073121	PSAL	0.446575	0.977689	0.206983	0.999369	2.91244	0.000259542	0.622359	0.997858
Unigene0073292	--	0.86909	0.977689	8.16491	0.000716922	0.109451	0.998885	1.19352	1
Unigene0073305	--	2.20336	2.5357e-07	-0.044669	0.999656	-1.37887	0.987008	0.473317	0.997858
Unigene0073339	--	5.56657	0.334419	3.94851	1	-0.160226	0.998885	-5.05649	0.0163369
Unigene0073379	--	0.209453	0.979622	0.567041	0.999369	3.36394	3.46004e-05	-0.446462	0.997858
Unigene0073452	LATE	-0.797119	0.208684	0.428353	0.999369	-1.34246	0.0198299	0.564872	0.997858
Unigene0073476	--	0	1	12.8752	0.000362884	-8.55714	0.993729	10.4919	0.997858
Unigene0073574	CRYD	-2.09456	0.000539196	-0.111676	0.999369	1.14147	0.993729	0.412383	0.997858
Unigene0073697	--	12.1239	0.00416692	-2.69693	1	-1.45384	0.993729	-1.14528	0.997858
Unigene0073753	CYP74A1	0.543808	0.977689	0.0844471	0.999369	-1.67377	0.0130909	-0.350866	0.997858
Unigene0073769	SPP3	0.740995	0.594631	0.289378	0.999369	-1.11166	0.00235114	-0.398562	0.997858
Unigene0073805	GI	6.98299	0.0163741	0.13505	0.999369	0.457548	0.993729	0.452445	0.997858
Unigene0073817	--	-6.44294	0.176216	-0.432472	0.999369	-2.13208	0.000787558	3.2505	0.997858
Unigene0073860	CRK25	-0.0181473	0.987527	0.0853915	0.999369	-2.24955	0.0305092	-0.429753	0.997858
Unigene0073945	PRR73	0.33153	0.977689	-0.172957	0.999369	1.07867	0.0428312	0.743978	0.997858
Unigene0073952	At4g06744	-0.399088	0.977689	-0.0242208	0.999369	1.55568	0.0806697	-1.83755	0.0098833
Unigene0073997	nep2	0.632139	0.977689	0.221317	0.999369	-2.22722	0.000297923	-1.12871	0.997858
Unigene0073998	dnajb6-a	4.45794	0.00451396	-0.274068	0.999369	-0.0306316	0.998885	0.408201	0.997858
Unigene0074020	--	0.807355	0.987306	-4.05889	0.999369	-5.89592	0.0262789	1.95061	0.997858
Unigene0074021	--	4.42626	0.377331	1.26303	0.999369	-4.8618	8.90151e-07	2.6763	1
Unigene0074044	--	1.41568	0.977689	8.37938	0.000975454	2.4125	0.821628	-0.280821	0.997858
Unigene0074101	Tf2-11	0	1	10.5118	0.00293824	-5.05889	0.993729	8.72565	0.997858
Unigene0074112	--	11.5507	0.00667269	0.68835	0.999369	0.419084	0.993729	-0.739201	0.997858
Unigene0074332	DSP4	1.51715	2.7743e-09	-0.0282931	0.999369	-0.467692	0.993729	-0.00327939	0.997858
Unigene0074345	--	-1.51543	0.00383593	-0.0953016	0.999369	1.4724	0.572334	0.401027	0.997858
Unigene0074385	--	0.91438	0.977689	-0.46019	0.999369	-5.27563	0.00252488	0.708272	0.997858
Unigene0074392	RGA1	1.03962	0.977689	1.30437	1	-1.39801	0.040017	0.823013	0.997858
Unigene0074491	Mindy1	0	1	0	1	10.8138	0.000132233	8.71425	0.997858
Unigene0074493	--	2.21004	0.0339639	-0.142077	0.999369	-0.727666	0.993729	-0.590738	0.997858
Unigene0074506	Apoe	4.43209	1	-3.5952	6.66982e-08	-8.72792	1.02696e-07	0.354665	0.997858
Unigene0074508	APOE	-0.429251	0.977689	-3.89356	0.0209537	1.39348	0.993729	-0.86844	0.997858
Unigene0074574	--	1.19502	0.0169488	1	0.999369	-0.538659	0.993729	0.626519	0.997858
Unigene0074633	--	-0.608809	0.977689	-0.745245	0.999369	2.84535	0.000103633	-0.926343	0.997858
Unigene0074635	--	11.4598	0.0209705	0.918863	0.999369	0.502954	0.993729	7.05889	0.997858
Unigene0074689	MEE14	2.53499	0.0269577	-0.592663	0.999369	-1.86469	0.022444	0.758872	0.997858
Unigene0074752	TY3B-G	2.4326	0.977689	-0.239007	1	6.4382	2.00244e-14	4.464	0.69485
Unigene0074768	GSTT1	1.70352	5.40277e-09	0.449227	0.999369	-0.128542	0.993729	-0.644291	0.997858
Unigene0074998	Mtco1	-0.308364	1	-7.05992	9.18299e-13	0.263034	0.998885	-0.0732047	0.997869
Unigene0075088	HPR	0.977861	0.977689	-0.000521865	0.999369	2.7276	0.0422696	0.272862	0.997858
Unigene0075239	--	4.90689	0.229317	5.60733	1	0.540193	0.993729	-10.9873	0.000524593
Unigene0075275	ADH1	-0.246893	0.977689	0.327608	0.999369	1.1948	0.0146852	0.117518	0.997858
Unigene0075378	SFR2	-0.225829	0.977689	0.344736	0.999369	1.7909	0.0202118	-0.149329	0.997858
Unigene0075569	Ccdc80	1.19002	0.977689	-9.81911	0.00588928	-3.32193	0.993729	-0.423994	0.997858
Unigene0075659	RAB15	11.4478	0.0397635	-8.1964	0.999369	0	1	-11.0701	0.857314
Unigene0075690	--	7.36851	0.00859274	10.5281	1.9604e-06	0.0629313	0.998885	0.279589	0.997858
Unigene0075718	pol	-0.824913	0.977689	-1.02606	0.999369	10.3554	1.23096e-07	-10.3219	0.475973
Unigene0075745	SHM4	-0.378961	0.0338651	0.0458936	0.999369	1.27617	1.36307e-05	-0.178937	0.997858
Unigene0075874	--	2.53602	1	-1.39055	0.999369	-2.48045	2.3061e-05	0.310408	0.997858
Unigene0075875	--	3.50371	1	-4.19771	0.999369	-4.43626	0.0325598	1.86884	0.997858
Unigene0076004	--	-0.660514	0.977689	-3.95146	0.999369	1.40509	0.993729	-10.7285	0.0386676
Unigene0076059	--	0	1	-1.95858	1	10.1716	0.000110831	-1.63941	0.997858
Unigene0076184	--	1.69746	0.977689	-4.27827	0.999369	-0.767603	0.993729	-3.92087	0.0027377
Unigene0076210	Tagln	1.87114	0.977689	-10.8893	0.0126403	0	1	-0.148468	0.997858
Unigene0076319	--	2.36923	0.0036597	-1.29868	0.999369	1.25634	0.993729	1.49588	0.997858
Unigene0076420	CYP72A14	-0.24123	0.977689	-0.536199	0.999369	2.41504	0.000124096	-1.05934	0.997858
Unigene0076502	--	0.00780954	0.992771	7.57323	1.84437e-11	0.496138	0.993729	0.0572748	0.997858
Unigene0076589	CRK6	4.22239	0.0448655	-0.925999	0.999369	-1.82697	0.0263824	-0.939089	0.997858
Unigene0076787	At2g04230	-0.843424	0.84943	1.45878	0.0228753	-0.474776	0.993729	-0.314063	0.997858
Unigene0076795	GSTF8	-1.57624	2.61855e-05	-0.384716	0.999369	0.93695	0.878529	-0.305025	0.997858
Unigene0076838	NPF8.3	0	1	0	1	-10.8816	0.0259099	-3.31431	0.997858
Unigene0076856	--	8.27845	1	1.53389	0.999369	10.5793	0.00015046	-1.38865	1
Unigene0076945	RpS5a	-6.27922	1	7.69813	0.000233489	-2.23807	0.993729	-0.618571	0.997858
Unigene0077319	RGA5	1.90661	0.977689	9.62205	2.62878e-08	3.59296	1	-0.834283	0.997858
Unigene0077543	APOB	-1.87593	0.977689	-3.35484	0.62932	5.27479	9.6129e-12	-0.4975	0.997858
Unigene0077571	Os11g0232000	-2.05618	0.0269577	-0.0509614	0.999656	1.05705	0.675095	0.48579	0.997858
Unigene0077603	--	-3.25143	1	0.949374	0.999369	0.221492	0.993729	-3.31484	0.000143653
Unigene0077835	--	11.0362	0.000546493	1.81421	0.999369	1.01621	0.993729	-0.955686	0.997858
Unigene0077836	--	10.2527	0.547096	12.2963	0.000375472	1.48124	0.993729	-0.525866	0.997858
Unigene0077861	--	-1.01238	0.977689	-0.300395	0.999369	-2.61247	0.0232944	-0.401314	0.997858
Unigene0077875	TWN2	9.79225	0.0189931	1.57665	0.999369	0.389327	0.993729	0.305539	0.997858
Unigene0077879	UP3	-1.12622	0.0121891	-0.0122179	0.999369	0.511131	0.993729	-0.456209	0.997858
Unigene0077892	At1g56220	3.31045	1.27343e-06	0.0775923	0.999369	-1.495	0.323324	0.923157	0.997858
Unigene0077919	CCOAOMT1	-0.644016	0.299707	-0.226684	0.999369	1.26445	0.00290846	-0.37759	0.997858
Unigene0077920	AT4	-0.594302	0.233416	-0.110807	0.999369	1.76589	0.00264539	0.310441	0.997858
Unigene0077968	--	0.14864	0.977689	-0.350145	0.999369	-1.3907	0.000158936	-0.257561	0.997858
Unigene0078064	EDR2	12.8468	8.7616e-12	-1.7958	0.999369	-9.56796	0.169742	-6.38888	1
Unigene0078075	--	-1.21205	0.977689	10.6999	0.045847	1.01495	0.993729	-1.59018	0.997858
Unigene0078200	ABCG48	3.80806	0.0117095	-0.765264	0.999369	-0.983304	0.993729	-0.443989	0.997858
Unigene0078225	1-SST	3.6722	0.0167277	1.85936	0.999369	0.895957	0.993729	-0.490326	0.997858
Unigene0078230	At4g15970	-0.108244	0.977689	1.11161	0.999369	2.56837	0.0080799	-1.58274	0.997858
Unigene0078268	--	0.284188	0.977689	0.351859	0.999369	-1.20713	0.0319463	-0.0149503	0.997858
Unigene0078335	--	-0.757408	0.977353	-0.99927	0.999369	2.66825	2.15286e-05	-1.20168	0.997858
Unigene0078376	At3g03980	0.37026	0.977689	0.643781	0.999369	1.56951	0.0351821	-0.15938	0.997858
Unigene0078444	TKL-2	3.92161	0.0112985	2.20945	0.999369	2.40028	0.387581	-0.0681715	0.998407
Unigene0078495	--	-1.40808	0.977689	-2.26748	0.999369	-2.2186	0.000859574	-1.61778	0.997858
Unigene0078648	At1g65240	8.90689	0.00781623	-8.17991	0.999369	1.08168	0.993729	-1.96239	0.997858
Unigene0078658	HSPA5	-0.774188	0.977689	-1.94713	0.999369	2.66297	0.0173861	0.644376	0.997858
Unigene0078705	tag	-0.21799	0.977689	-0.122857	0.999369	2.98619	4.70283e-05	-0.316555	0.997858
Unigene0078775	--	5.72247	0.000254285	-2.26303	0.999369	3.92554	1	0.888731	1
Unigene0078791	--	9.45121	0.668688	12.2973	0.00293824	-1.00415	0.993729	-12.3572	1
Unigene0078910	--	1.59089	0.977689	-5.32747	0.0354964	-1.77761	0.993729	-2.17472	0.997858
Unigene0079007	SB20O07.14	-1.13875	0.0121028	0.0399733	0.999369	-0.272028	0.993729	-0.690672	0.997858
Unigene0079037	--	2.49218	0.0459297	-0.421387	0.999369	-0.935635	0.993729	0.794751	0.997858
Unigene0079108	TET8	2.29028	0.0370994	-0.423211	0.999369	-0.74013	0.993729	-1.03588	0.997858
Unigene0079210	PLT5	1.34857	0.977689	-0.0389144	0.999656	2.18763	0.000473451	-0.579837	0.997858
Unigene0079218	--	1.30403	0.737219	-0.290896	0.999369	-1.90935	0.00278881	0.266742	0.997858
Unigene0079237	MLP423	-0.0363238	0.977689	-0.0550257	0.999656	1.22018	0.0129155	-0.64651	0.997858
Unigene0079328	NIP3-1	-0.365331	0.977689	0.428919	0.999369	1.28366	4.77455e-06	-0.2898	0.997858
Unigene0079371	--	10.2527	1.27343e-06	1.92912	0.999369	-0.693339	0.993729	0.517535	0.997858
Unigene0079509	ACA1	-0.375927	0.977689	-0.217518	0.999369	1.93169	0.00189621	0.177552	0.997858
Unigene0079912	DREB1H	4.42467	0.000384583	-0.98716	0.999369	0.674014	0.993729	0.899598	0.997858
Unigene0080126	--	1.21957	0.977689	-0.409876	0.999369	-2.68077	0.00222608	-0.0390572	0.997858
Unigene0080158	MAP70.4	0.0762641	0.987306	0.0072461	0.999369	1.70646	0.00177348	-0.987416	0.997858
Unigene0080166	PIX13	1.35979	0.977689	-0.817886	0.999369	-1.57507	0.0137966	-0.688006	0.997858
Unigene0080328	--	11.7356	0.000993796	12.9181	0.0118642	-0.450984	0.993729	-1.48327	0.997858
Unigene0080338	CRSP	-0.00653156	0.981815	-0.60589	0.999369	1.52514	0.000287736	1.26878	0.997858
Unigene0080437	--	1.86378	0.977689	0.586832	0.999369	-1.94953	0.0198177	-0.644189	0.997858
Unigene0080697	--	10.4409	1	-2.53015	1	7.50779	8.75465e-05	-1.52284	1
Unigene0080735	BBD1	2.33209	4.34915e-05	-0.359687	0.999369	0.069501	0.996284	0.288275	0.997858
Unigene0080848	--	-1.984	0.977689	9.62571	0.888526	6.40696	0.0377442	0.415037	0.997858
Unigene0080865	SBT1.4	-0.860701	0.977689	4.17198	0.0408566	-0.25634	0.993729	-1.886	0.997858
Unigene0080898	--	1.47237	0.977689	6.03892	0.00211536	-0.467779	0.993729	-0.419932	0.997858
Unigene0080922	RIC10	-0.874469	0.977689	0.157776	0.999369	4.46169	0.0313457	1.28379	0.997858
Unigene0080956	--	10.1464	0.023673	0.643065	0.999369	0.403897	0.993729	8.84549	0.997858
Unigene0081021	Tf2-12	-9.97537	1	9.62022	2.02645e-12	0.873883	0.993729	2.21713	0.997858
Unigene0081142	XTH31	-1.08165	0.0335071	0.0232405	0.999369	0.843598	0.993729	-1.0691	0.997858
Unigene0081194	ANT1	1.3542	0.0421857	-0.550552	0.999369	-1.32221	0.000428453	0.682522	0.997858
Unigene0081220	--	10.0945	0.0370994	-1.32193	0.999369	-1.33931	0.993729	-1.60823	0.997858
Unigene0081290	CYP81Q32	-1.2943	0.000717498	0.225789	0.999369	1.26766	0.747168	0.660769	0.997858
Unigene0081305	--	0	1	0	1	-12.1851	1	11.3663	0.000463525
Unigene0081352	--	7.51833	0.977689	1.54535	1	-6.52552	0.000784658	-1.43792	1
Unigene0081414	NPF4.5	0.269491	0.977689	-0.102438	0.999369	2.25349	0.00167308	-0.10561	0.997858
Unigene0081444	pol	0.37178	0.987306	8.11634	0.00124972	0.829532	0.993729	-2.6428	0.997858
Unigene0081519	NAC025	1.9351	0.342952	-0.463725	0.999369	-2.11292	0.0114209	0.334627	0.997858
Unigene0081585	--	10.737	0.00403816	9.47168	0.999369	4.69349	0.318246	-6.94642	0.997858
Unigene0081618	HSP70	1.19279	0.977689	1.06667	0.0367108	0.407715	0.993729	0.259858	0.997858
Unigene0081711	FN1	-1.09702	0.977689	-1.55254	0.999369	3.47096	4.31166e-05	-0.336283	0.997858
Unigene0081796	--	11.0498	5.83665e-08	-0.282587	0.999369	-0.740297	0.993729	-5.32193	0.997858
Unigene0081884	Os06g0675700	-1.12202	0.886551	0.25945	0.999369	2.08527	6.72199e-05	-0.0849936	0.99918
Unigene0081990	--	1.58588	0.0230284	1.40106	0.999369	0.417489	0.993729	-0.108149	0.997858
Unigene0082032	--	0.565014	0.124449	-0.324052	0.999369	-1.20213	0.000252984	-0.100449	0.999229
Unigene0082034	--	2.22561	0.00165185	-0.631613	0.999369	0.284303	0.993729	0.60514	0.997858
Unigene0082054	--	11.0746	0.00772302	10.2328	0.999369	-0.521051	0.993729	9.835	0.997858
Unigene0082058	--	-2.99464	0.00804011	-1.59504	0.999369	-2.48508	0.993729	1.30075	0.997858
Unigene0082098	Morc2b	0.6961	0.977689	0.147557	0.999369	-1.1787	0.0337402	0.401827	0.997858
Unigene0082325	NDKR	0.781356	0.977689	0.138631	0.999369	1.71259	0.000659732	-0.251956	0.997858
Unigene0082386	G6PGH2	-1.11427	8.79382e-05	0.212472	0.999369	0.361183	0.993729	-0.318843	0.997858
Unigene0082403	--	7.61528	0.000177829	-2.19334	1	-0.341369	0.998885	9.50515	0.997858
Unigene0082462	--	8.81378	0.580961	8.49519	0.000475242	-1.60312	0.993729	10.3332	0.997858
Unigene0082480	--	-0.634129	0.977689	10.0177	0.999369	-4.85451	0.00238971	-1.17343	0.997858
Unigene0082531	--	-3.05445	0.0352483	-0.159024	0.999369	9.12067	0.0931955	-0.180572	0.997858
Unigene0082656	TPRP-F1	-0.634734	0.977689	-0.113516	0.999369	1.36335	0.0133801	-0.2068	0.997858
Unigene0082664	--	8.96	6.60748e-06	6.3634	1	1.06734	0.750478	4.76553	0.543246
Unigene0082749	TIF	10.6707	0.0170733	-9.38082	0.999369	-5.32193	0.993729	-11.3424	0.0303782
Unigene0082784	Os02g0805200	0.204064	0.977689	1.60692	0.0153103	0.234456	0.993729	-0.403505	0.997858
Unigene0082878	BX6	-0.461605	0.977689	4.3658	9.80514e-06	0.807773	0.993729	2.32814	0.997858
Unigene0082935	--	2.92364	0.0187903	0.506107	0.999369	-1.27276	0.993729	-2.06911	0.997858
Unigene0082940	pol	4.08746	0.0212383	-2.18587	1	0.786596	1	-7.66534	0.00176321
Unigene0083107	--	3.73697	0.977689	0.296691	0.999369	-3.10395	0.0387269	-1.51978	0.997858
Unigene0083127	P/V	6.71228	0.0167316	-1.64017	1	4.05889	0.993729	1.12302	0.997858
Unigene0083228	GST1	1.55682	0.0829084	-1.21372	0.999369	-1.51536	0.00178793	-0.000960516	0.997858
Unigene0083288	--	10.3226	2.94457e-13	8.35877	1.12539e-06	0.899683	1	7.15684	1
Unigene0083333	--	0.752502	0.977689	-0.268965	0.999369	-2.1142	0.00577737	1.96715	0.997858
Unigene0083390	RBSK	0.22039	0.977689	0.0602286	0.999369	-1.01641	0.00639607	0.639418	0.997858
Unigene0083533	Dnajb4	1.13863	1.72214e-05	-0.363605	0.999369	-0.300101	0.993729	0.108269	0.997858
Unigene0083559	--	-0.517399	0.977689	7.11061	1	4.55075	0.028333	-3.02505	0.997858
Unigene0083584	--	1.01383	0.977689	0.59038	0.999369	4.00782	0.000835529	-0.376113	0.997858
Unigene0083687	--	3.36979	0.0405666	-2.72181	0.359611	0.395796	0.993729	-0.142539	0.997858
Unigene0083770	--	5.95807	0.0195976	1.26404	0.999369	-0.116724	0.998885	-0.0482552	0.99918
Unigene0083790	CYP707A5	0.748657	0.765474	0.0352432	0.999369	1.59813	0.0422696	-0.207533	0.997858
Unigene0083812	BC1	0.364281	0.977689	0.0377402	0.999369	3.06005	8.85187e-09	-0.429453	0.997858
Unigene0083833	HCT4	-0.193189	0.987306	0.702272	0.999369	3.51132	0.00203398	4.54432	0.523058
Unigene0083893	DRMH1	4.83347	1.58137e-25	-1.40626	0.121153	-1.03269	0.988134	0.45007	0.997858
Unigene0084022	VDAC4	-9.55075	0.0442289	0.840692	0.999369	0.556948	0.993729	-0.477322	0.997858
Unigene0084034	EIF6-2	0.796467	0.977689	0.0841811	0.999369	-2.61315	0.0463904	-1.3517	0.997858
Unigene0084085	ATL8	2.54619	0.124165	-0.480124	0.999369	-1.81343	0.00526859	0.341425	0.997858
Unigene0084180	--	1.02503	1	-0.70016	0.999369	6.74416	0.000428471	11.8178	0.000312461
Unigene0084334	HHT1	0	1	5.93389	0.0357394	0	1	9.61348	0.997858
Unigene0084488	--	9.97537	0.0099462	5.87213	0.999369	-0.870717	0.993729	5.64386	0.997858
Unigene0084565	--	0.557577	0.98606	-0.157251	0.999369	1.88094	0.993729	7.74012	3.95453e-05
Unigene0084731	PSAG	0.00539002	0.992163	0.357267	0.999369	4.84128	7.3755e-09	0.288496	0.997858
Unigene0084774	Os07g0271500	-0.430023	0.977689	-0.0212473	0.999369	1.71496	0.000197608	0.440699	0.997858
Unigene0084847	TIC32	0.965103	0.581613	0.0271446	0.999369	-1.08461	0.0496995	-0.512813	0.997858
Unigene0084849	CIPK10	2.49191	0.000153685	-0.257167	0.999369	-0.417848	0.993729	0.976277	0.997858
Unigene0084888	MYB2	11.0835	0.722185	0	0.999369	-3.54719	0.0220331	-1.07355	0.997858
Unigene0084899	BBX21	2.20796	2.73227e-05	0.118857	0.999369	-0.238405	0.993729	-0.719956	0.997858
Unigene0085032	Os04g0339400	2.43159	0.483381	-0.280108	0.999369	1.89975	0.0387653	-0.537175	0.997858
Unigene0085035	--	3.7425	0.977689	-4.05889	0.999369	-3.00386	0.00436571	1.52979	0.997858
Unigene0085062	Tf2-12	1.31175	1	-0.717832	1	6.48036	0.000226196	3.47496	0.997858
Unigene0085121	--	-4.03276	1	7.55817	0.0627579	7.77028	6.41643e-22	-0.234519	0.997858
Unigene0085264	--	1.00363	0.0414204	-0.179042	0.999369	-0.383329	0.993729	-0.0634019	0.997858
Unigene0085345	At2g23930	-1.00729	0.0412373	0.337622	0.999369	-0.262545	0.993729	-0.30484	0.997858
Unigene0085395	Galm	-1.63651	0.0141922	-0.732453	0.999369	-0.0555378	0.998885	-0.890683	0.997858
Unigene0085428	--	1.40256	0.581931	0.0826359	0.999369	-1.34611	0.00228693	-0.180258	0.997858
Unigene0085511	--	-0.558786	0.977689	1.51473	0.999369	12.4632	0.020068	2.64214	0.997858
Unigene0085581	CYP735A2	-1.95376	0.00545003	0.303464	0.999369	0.809245	0.993729	-0.0452961	0.997858
Unigene0085639	--	1.16419	0.977689	-10.9144	0.0102738	-0.426593	0.993729	-0.393992	0.997858
Unigene0085645	AtMg01250	7.51833	0.0396363	-5.17203	1	1.66985	0.993729	0.754888	0.997858
Unigene0085662	--	-3.39895	0.0343803	-1.26463	0.999369	-0.0583737	0.998885	-0.726139	0.997858
Unigene0085690	Mmp2	1.14734	0.977689	-9.52487	0.00434363	-3.32193	0.993729	-0.238288	0.997858
Unigene0085700	CAB3C	0.140887	0.987306	0.349384	0.999369	4.05178	9.80516e-13	0.562328	0.997858
Unigene0085701	WHAB1.6	-0.249469	0.977689	0.208492	0.999369	12.6846	4.03093e-05	0.708537	0.997858
Unigene0085761	SLC1	0.200465	0.986601	-0.39126	0.999369	3.16419	0.00576589	0.407504	0.997858
Unigene0085785	--	5.24593	0.0122853	4.90689	0.999369	4.03342	0.993729	-3.54749	0.997858
Unigene0085897	AT7	2.76867	0.894199	-0.695607	0.999369	-2.41481	0.0279645	1.28434	0.997858
Unigene0086031	DAHPS2	1.34366	0.000967012	0.198366	0.999369	-0.396916	0.993729	-0.0515303	0.997858
Unigene0086058	TLP1	1.37645	0.0224758	-0.207422	0.999369	-0.458015	0.993729	0.161612	0.997858
Unigene0086102	--	9.92184	0.019033	11.0967	8.13252e-07	-1.60168	0.935535	0.439532	0.997858
Unigene0086103	ETFB	1.50842	0.13908	-0.206617	0.999369	-1.3121	0.0424929	0.363338	0.997858
Unigene0086165	Lox	2.10281	0.977689	-9.00375	0.0349252	0	1	-0.216624	0.997858
Unigene0086167	Lox	8.17991	0.863752	-10.0813	0.000850409	-5.05889	0.993729	-0.387452	0.997858
Unigene0086405	ABCG5	-2.63059	5.40249e-37	0.422798	0.999369	3.11456	2.72341e-05	1.08762	0.65109
Unigene0086495	--	-2.26209	0.0497562	-0.658263	0.999369	0.559725	0.993729	-0.697832	0.997858
Unigene0086653	PSAE	0.213879	0.977689	1.04615	0.999369	1.59222	0.0327857	-0.784139	0.997858
Unigene0086873	MAPKKK17	0.844545	0.977689	0.390952	0.999369	-2.34338	0.00494613	-1.30957	0.997858
Unigene0086972	--	0.352531	0.977689	-1.13033	0.999369	11.5314	0.0192076	-3.26751	0.997858
Unigene0086986	DREB1H	4.12553	0.977689	-9.48516	0.999369	4.09889	0.00137835	-0.399376	0.997858
Unigene0087011	--	11.3163	0.460489	7.54303	4.02636e-07	1.3088	0.993729	1.97053	0.997858
Unigene0087113	RER1A	0.112212	0.982886	-0.392549	0.999369	-1.1852	0.0131631	-0.305016	0.997858
Unigene0087120	At5g10770	-0.297483	0.977689	-0.195704	0.999369	1.22999	7.3717e-06	-0.609079	0.997858
Unigene0087253	--	10.9218	0.012515	-1.52594	0.999369	-8.87652	0.993729	7.40939	0.997858
Unigene0087254	CYP75A1	0.594869	0.977689	0.496315	0.999369	2.52686	0.000286222	-0.0774045	0.99871
Unigene0087308	--	-1.21583	0.977689	-1.83189	0.999369	-1.50467	0.993729	-7.8189	0.0209039
Unigene0087336	--	1.29546	0.977689	0	1	-4.77718	0.011632	-2.51119	1
Unigene0087567	DIVARICATA	7.77149	1	-1.45943	0.999369	-3.39232	0.0141267	-0.754132	0.997858
Unigene0087734	--	2.9052	0.594631	-0.756729	0.999369	-3.3885	0.0224808	-1.15424	0.997858
Unigene0087756	CESA9	-0.442934	0.977689	0.124228	0.999369	2.16824	7.10359e-05	-0.446871	0.997858
Unigene0087780	--	12.8675	0.0023148	-2.49681	0.999369	0.39486	0.993729	2.24297	0.997858
Unigene0087837	--	1.02174	0.028027	0.175826	0.999369	-0.750514	0.0422696	-0.00274002	0.997858
Unigene0087880	ALMT1	1.03838	0.977689	-1.06011	0.999369	4.51236	5.0676e-14	1.822	0.997858
Unigene0087910	--	10.1548	0.682382	0	1	11.0131	0.000536751	-11.8943	1
Unigene0087960	--	0.918767	0.977689	13.2644	0.00292836	11.1861	0.39941	-1.37807	0.997858
Unigene0088028	--	-1.29362	0.796376	3.03342	0.0302542	-1.22752	0.993729	2.35091	0.997858
Unigene0088101	--	10.6439	0.00720325	10.8455	0.0857752	2.62608	0.987059	2.14162	0.997858
Unigene0088170	--	1.97005	0.977689	-0.175087	0.999369	-2.23947	0.0166833	0.294858	0.997858
Unigene0088174	SWA2	0	1	10.2877	0.00695668	-5.98489	0.993729	8.6677	0.997858
Unigene0088201	FHY3	8.41926	1.37936e-06	-0.314109	0.999369	0.963995	1	9.48516	0.997858
Unigene0088223	SNOG_13722	0	1	12.2507	0.000296608	-9.05889	0.993729	10.2208	0.997858
Unigene0088275	--	5.44846	0.0184589	-1.97893	0.999369	1.97842	0.993729	-3.78539	0.997858
Unigene0088346	--	6.16323	0.000788658	7.71411	0.0170361	-0.623567	0.993729	0.279392	0.997858
Unigene0088387	--	-0.321928	1	-4.32193	0.999369	6.76553	0.000263441	-5.1964	0.997858
Unigene0088404	--	4.62306	0.0268491	-1.61258	0.999369	0.505042	0.993729	-0.113891	0.997858
Unigene0088586	SPA4	-1.19942	0.0335071	0.218141	0.999369	0.631974	0.993729	0.145473	0.997858
Unigene0088918	--	-0.156543	0.981226	7.77149	0.0157787	1.29956	0.993729	-4.36457	0.997858
Unigene0088926	--	6.96116	0.00349697	-1.06487	0.999369	1.42321	0.993729	-2.24262	0.997858
Unigene0088941	--	0.618951	0.977689	6.73471	0.0229901	-1.09541	0.993729	-1.17593	0.997858
Unigene0088957	--	9.92679	0.977689	7.1964	0.999369	-3.86392	0.00658257	2.08463	0.997858
Unigene0088969	--	11.3808	0.0012593	-4.94837	0.999369	0	1	-11.6721	0.0251868
Unigene0089041	--	10.1716	0.56574	6.77808	0.0118642	1.60518	1	2.81669	0.997858
Unigene0089065	--	-1.6699	0.95944	3.18937	0.999369	2.89764	0.046968	0.374084	0.997858
Unigene0089066	--	-1.7079	0.669508	1.36107	1	13.4129	0.000203194	-5.23216	0.997858
Unigene0089178	At4g27700	1.7002	0.00317259	0.353163	0.999369	0.593552	0.892613	-0.124228	0.997858
Unigene0089238	GSVIVT00037159001	-1.69351	0.00438928	-0.201203	0.999369	0.879738	0.993729	-0.24366	0.997858
Unigene0089282	--	0	1	-3.13465	0.999369	10.4852	0.0189618	-0.530127	0.997858
Unigene0089336	pac	-3.284	0.977689	0	0.999369	10.2107	3.88996e-13	1.58496	0.997858
Unigene0089394	cpc-1	0	1	11.2408	0.000503264	-4.05889	0.993729	9.54432	0.997858
Unigene0089470	--	12.0611	0.0238448	-1.4841	0.999369	0.593525	0.993729	0.890376	0.997858
Unigene0089497	bioH	-0.212304	0.977689	0.132257	0.999369	1.55919	0.033188	-1.67222	0.997858
Unigene0089527	--	8.1964	0.977689	-0.553452	0.999369	8.91131	3.09976e-05	2.22139	0.997858
Unigene0089673	BAG1	-0.771489	0.977689	0.0863259	0.999369	2.02625	0.000200617	-0.939558	0.997858
Unigene0089678	APOH	-1.43053	0.977689	-11.9305	0.000602355	10.8111	0.00102167	1.38247	0.997858
Unigene0089720	--	0.523373	0.977689	-0.501957	0.999369	-2.91019	0.00776265	-0.336428	0.997858
Unigene0089755	FKBP70	1.95722	0.977689	0.197402	0.999369	3.04074	1.39697e-14	0.0521316	0.997858
Unigene0089856	CYP59	1.25846	0.977689	4.08746	0.0115476	0.582861	0.993729	0.919723	0.997858
Unigene0089940	RAFTIN1B	3.58958	0.0118215	-1.00651	0.999369	2.75803	0.228415	0.318682	0.997858
Unigene0089972	At1g32060	0.0685025	0.993144	0.259061	0.999369	3.0178	0.0040031	0.349177	0.997858
Unigene0090015	--	1.46071	0.977689	0.0868433	0.999369	-4.10752	0.00456357	-1.44642	0.997858
Unigene0090084	An02g11890	0	1	10.3406	0.000629545	-4.90689	0.993729	5.18982	0.997858
Unigene0090159	CCT5	3.47825	0.0161168	0.327975	0.999369	1.10511	0.993729	3.15557	0.69485
Unigene0090224	--	-0.188304	0.977689	5.62644	0.0153103	-2.59163	0.712835	3.97895	0.858528
Unigene0090431	CSLC3	-1.03005	0.16733	-0.788008	0.999369	2.16743	1.24224e-05	-0.616407	0.997858
Unigene0090467	--	0.182864	0.982886	-0.235554	0.999369	2.31774	0.00871458	-1.46239	0.997858
Unigene0090618	ACTA2	2.55534	0.977689	-4.18088	0.0126403	-2.77761	0.993729	0.141554	0.997858
Unigene0090626	RGA1	-2.58692	9.93545e-06	1.01707	0.999369	1.16254	0.54913	-0.0934109	0.998088
Unigene0090745	LTI6A	-0.353293	0.977689	-0.848582	0.999369	1.49052	0.00332181	0.392288	0.997858
Unigene0090756	NIA1	-1.83307	5.05192e-13	0.0614298	0.999369	1.81892	0.0404635	-0.756265	0.997858
Unigene0090815	PYRC5	-0.82762	0.00270805	0.0115487	0.999369	2.21368	0.00117792	-0.278119	0.997858
Unigene0090846	SCPL17	1.49763	0.977689	7.60733	0.0117028	1.73272	0.993729	4.10281	0.243185
Unigene0090853	EARLI1	1.95674	0.00100296	-0.235149	0.999369	0.433193	0.993729	0.159695	0.997858
Unigene0090926	--	10.7868	0.58034	6.59495	0.999369	-2.93799	0.993729	-9.12024	2.72324e-15
Unigene0091037	--	-0.147475	0.977689	0.810572	0.999369	-1.38555	0.00316701	0.0029513	0.997858
Unigene0091065	--	11.0634	0.000614288	9.01309	0.999369	-3.34792	0.993729	-1.2718	0.997858
Unigene0091107	VIT_06s0061g00120	0.45483	0.977689	-0.0272215	0.999369	-2.15392	0.00942199	-0.0463604	0.997858
Unigene0091114	AAP6	-1.67464	0.00171263	-0.243501	0.999369	1.92222	0.0108661	0.600593	0.997858
Unigene0091135	At5g01610	-0.358562	0.977689	-0.913038	0.137578	-1.31075	0.0267732	-0.096059	0.999376
Unigene0091147	At1g20120	-1.7582	0.0497432	0.368926	0.999369	-0.0337883	0.998885	-0.756331	0.997858
Unigene0091249	--	-0.682606	0.977689	7.38986	0.0144663	1.53532	0.993729	3.31613	0.997858
Unigene0091253	--	12.5167	0.00953265	0	1	-1.94825	0.993729	-12.5298	1
Unigene0091437	--	4.6505	0.0234074	-1.39621	0.999369	1.10792	0.993729	-0.684581	0.997858
Unigene0091581	NRP1	0.794303	0.686127	0.876095	0.0128683	1.75622	0.00283676	0.390042	0.997858
Unigene0091647	--	9.09351	2.83719e-12	-0.610798	1	2.17827	0.993729	5.41013	1
Unigene0091728	--	0.914184	0.977689	4.55351	0.00335088	2.11584	0.0637332	0.263267	0.997858
Unigene0091776	--	10.8842	0.00164681	0	1	-2.57635	0.993729	-9.17159	0.997858
Unigene0091878	--	-1.92283	0.977689	5.34577	0.602381	7.73471	0.000173113	-0.526567	0.997858
Unigene0091929	--	-0.565199	0.977689	7.77385	1.71723e-09	3.13077	0.237587	1.35731	0.997858
Unigene0091956	PSY1R	0.625835	0.977689	-5.54432	0.999369	6.13955	0.0177613	-2.87673	0.997858
Unigene0092048	NAG4	0	1	10.2916	0.0390288	-6.90689	0.993729	8.45121	0.997858
Unigene0092049	NAG3	0	1	10.7482	0.0231916	-4.73697	0.993729	8.80305	0.997858
Unigene0092057	HDA19	-3.32193	0.977689	0	1	8.26946	0.000285393	9.83321	1
Unigene0092196	--	4.32193	0.977689	-2.46061	1	7.00375	0.000987581	-0.924449	1
Unigene0092227	BBX24	-1.48299	0.0049654	0.503556	0.999369	3.73969	3.60215e-05	1.1663	0.997858
Unigene0092238	--	-0.168398	0.987306	-1.90969	0.999369	4.45185	0.0267732	0.054169	0.997858
Unigene0092287	RASTL-4	2.50644	0.886551	-0.62504	0.999369	-2.55106	0.0200941	0.678292	0.997858
Unigene0092450	RAP2-6	4.54432	0.977689	0	1	-3.68942	1.03451e-05	0.426453	0.997858
Unigene0092487	--	13.2091	1	8.28876	1	7.48071	0.0312625	-0.106098	1
Unigene0092563	--	8.16239	1	-2.17999	1	12.1432	7.45272e-07	-1.98303	1
Unigene0092565	--	10.3476	8.73126e-09	5.1964	0.999369	-2.73109	0.768419	6.47573	0.756633
Unigene0092671	--	5.98558	6.15615e-07	7.94624	1	3.78254	0.993729	-0.474117	1
Unigene0092732	OsI_16643	-1.26833	9.4938e-05	-0.0780025	0.999369	0.47916	0.993729	-0.502211	0.997858
Unigene0092801	--	0.792627	0.977689	4.08746	0.999369	-5.34326	6.19413e-05	1.30666	0.997858
Unigene0092819	--	-6.10852	1	6.51067	9.69744e-07	-0.485427	0.993729	1	0.997858
Unigene0092864	LTP-2	-0.15843	0.978039	-0.473784	0.999369	2.68179	2.72807e-20	0.337509	0.997858
Unigene0092963	--	-0.486499	0.352591	-0.586314	0.999369	-1.08703	0.00468167	0.368798	0.997858
Unigene0092972	--	2.09311	0.977689	-10.348	0.00641656	2.72247	0.993729	-2.97473	0.997858
Unigene0093009	FRS2	5.64097	7.60762e-05	6.25604	1	1.11859	0.993729	1.56906	0.997858
Unigene0093010	--	11.3772	0.00998761	11.1033	0.999369	10.1336	0.493533	-7.98489	0.997858
Unigene0093019	BGAL1	4.54432	0.977689	-2.57075	1	10.4409	0.00621653	-1.39855	0.997858
Unigene0093051	At4g20930	0.516513	0.977689	-0.288452	0.999369	-1.28801	0.0137204	-0.00103329	0.997858
Unigene0093060	--	0.110595	0.978616	-0.302837	0.999369	-1.53853	0.0164436	-0.372732	0.997858
Unigene0093100	--	3.32193	0.977689	10.7814	6.03362e-06	-0.604699	0.993729	0.342888	0.997858
Unigene0093173	SCP26	0.344718	0.977689	-0.206842	0.999369	-1.48292	4.78206e-05	-0.273604	0.997858
Unigene0093197	--	1.50934	1	-0.872275	0.895287	-2.10095	0.00634037	0.986225	0.997858
Unigene0093575	--	0.178827	0.977689	-0.428977	0.999369	-1.00946	0.0360717	-0.404523	0.997858
Unigene0093666	--	-0.189258	0.977689	0.120166	0.999369	-1.44519	0.0168838	0.263844	0.997858
Unigene0093701	nep1	-0.176261	0.977689	1.33878	0.0030832	0.161381	0.993729	-0.0670035	0.99945
Unigene0093843	CDF1	-1.15609	0.0266085	-0.269143	0.999369	1.33421	0.406473	1.05285	0.756633
Unigene0094050	PIP2-3	-2.85466	0.000999115	-0.300187	0.999369	3.17544	0.301922	-1.54579	0.997858
Unigene0094097	ERD15	-0.206146	0.977689	-0.641704	0.999369	-1.33449	0.000393334	-0.278136	0.997858
Unigene0094262	--	-2.10857	0.0120035	0.672612	0.999369	0.271834	0.993729	-1.58345	0.997858
Unigene0094274	TET4	1.35448	0.139878	-0.429351	0.999369	-1.08325	0.0384933	-0.178229	0.997858
Unigene0094276	FRS5	1.39046	0.670786	0.612683	1	-2.25302	4.01486e-09	-0.635751	0.997858
Unigene0094395	FGB	-1.95936	0.977689	-11.7745	1.77999e-05	8.96578	0.127406	1.26134	0.997858
Unigene0094478	--	1.42279	0.977689	11.043	1.12861e-05	0.306362	0.998885	-0.798782	0.997858
Unigene0094598	CTPA3	-1.06417	0.533649	-0.197838	0.999369	2.39585	0.0123237	0.0773748	0.997858
Unigene0094841	--	-1.27498	0.00243006	-0.00887815	0.999369	0.753644	0.792162	0.435401	0.997858
Unigene0094873	--	0.272125	0.983141	5.82782	0.0393713	-0.407059	0.993729	-0.034383	0.997858
Unigene0095016	SAM1	10.3257	0.00146569	-9.60733	0.999369	-4.32193	0.993729	-6.10852	0.171617
Unigene0095286	--	-0.796467	0.977689	8.16323	0.783034	1.61298	0.993729	-10.5887	0.0209805
Unigene0095447	--	1.40672	0.977689	-0.752407	0.999369	-3.87018	0.0054038	0.051527	0.997858
Unigene0095463	--	11.2228	0.00215819	-4.74435	0.766557	10.1882	0.185142	-4.90689	0.997858
Unigene0095467	DES	1.28248	0.000511327	-0.690504	0.999369	-0.319011	0.993729	0.414131	0.997858
Unigene0095527	--	4.73697	0.552051	0	1	6.13271	0.0168838	-4.73697	0.997858
Unigene0095541	MPK14	3.99139	0.717649	11.0108	0.0231916	-1.66595	0.993729	1.28177	0.997858
Unigene0095547	--	-2.39495	5.45178e-11	0.509658	0.999369	-0.929442	0.993729	0.0404501	0.997858
Unigene0095601	NET1D	-0.713818	0.762815	0.109443	0.999369	2.12088	1.57418e-05	-0.255648	0.997858
Unigene0095608	--	-0.347923	0.977689	-10.737	1.53722e-06	-2.5927	0.993729	-1.56473	0.997858
Unigene0095679	--	11.2683	0.00538792	-9.71425	0.999369	1.23133	0.993729	1.88349	0.997858
Unigene0095798	At1g06990	-4.05889	0.977689	-1.70376	1	6.68883	0.00102103	-0.918572	1
Unigene0095799	--	1.09779	0.977689	7.65642	6.98745e-05	0.165866	0.993729	2.88874	0.997858
Unigene0095823	--	1.1635	0.977689	1.87752	0.999369	5.79008	0.0286695	-0.924305	1
Unigene0095851	At3g50280	0.923379	0.977689	-0.642448	0.999369	-3.53752	8.11714e-05	1.42391	0.997858
Unigene0095989	CHS1	-1.27745	0.977689	1.08914	0.134848	5.95793	2.74647e-07	-0.473931	0.997858
Unigene0095995	TCEA1	-1.19893	0.668717	-0.30553	0.999369	1.62137	0.015672	0.0321436	0.997858
Unigene0096301	--	3.32292	8.77425e-05	-0.359996	0.999369	-1.93252	0.225931	-0.387901	0.997858
Unigene0096307	IIL1	11.5981	0.00782843	-1.1964	0.999369	-0.301951	0.998885	11.2625	0.997858
Unigene0096368	pol	8.40514	0.000318786	9.11201	1	-10.0589	1	0.824428	0.997858
Unigene0096498	--	0.36257	0.987306	12.8277	2.40443e-07	-8.80305	0.993729	10.5379	0.997858
Unigene0096500	pol	0.466384	1	8.40798	8.23937e-09	1.01301	0.993729	-8.42417	0.0657753
Unigene0096638	--	2.45073	0.0465582	-0.538352	0.999369	1.16405	0.993729	0.397021	0.997858
Unigene0096655	AHL26	5.00643	0.116337	11.5411	0.000975454	-0.631074	0.993729	-10.0634	0.997858
Unigene0096798	--	12.4129	8.73366e-08	-1.38529	1	-0.122891	0.998885	-1.12885	0.997858
Unigene0096940	--	9.96097	3.26475e-06	-3.37653	1	3.37223	0.455131	2.36257	0.997858
Unigene0096986	spast	2.94263	0.021617	0	0.999369	0.891209	0.993729	1.50043	0.648774
Unigene0096991	Grn	7.26053	0.977689	-0.699552	0.999369	-8.99435	0.0470241	1.26053	0.997858
Unigene0096998	BGLU24	-0.804854	0.977689	-1.6442	0.722889	2.62771	0.00857615	0.465292	0.997858
Unigene0097108	TMK4	-1.69817	0.977689	8.32193	0.999369	7.07682	0.00278881	-5.2854	0.997858
Unigene0097109	At1g56140	-0.752907	0.977689	9.87652	1	10.6012	8.22523e-06	-2.40312	0.997858
Unigene0097128	--	-0.416431	0.977689	0.386792	0.999369	2.62831	0.000291799	-0.764512	0.997858
Unigene0097422	At5g03700	0.810966	0.977689	-0.282481	0.999369	-2.46672	0.0351266	0.0715323	0.997858
Unigene0097449	At1g65750	3.10066	0.200801	-0.736966	0.999369	-1.57545	0.0338784	-1.53935	0.997858
Unigene0097506	MDAR5	-0.95468	1.10018e-05	0.0330815	0.999369	1.07351	0.0277553	0.0322827	0.997858
Unigene0097554	MET1A	5.01037	0.00133619	-0.162271	0.999656	-0.167775	0.993729	-0.397189	0.997858
Unigene0097692	MOD-E	0	1	11.1142	0.000423896	-5.82443	0.993729	8.67948	0.997858
Unigene0097893	At1g09580	-1.04169	0.0313868	-0.0613384	0.999656	1.84032	0.260462	0.881503	0.997858
Unigene0098015	BZ1	-2.43512	0.000392139	0.782224	0.999369	2.68154	0.208708	1.44788	0.997858
Unigene0098256	At2g45070	0.164049	0.977689	1.10222	0.000827956	0.239064	0.993729	0.0629166	0.997858
Unigene0098317	WAXY	0.47978	0.977689	-0.312479	0.999369	2.20552	0.0132578	0.269518	0.997858
Unigene0098323	--	-0.282934	0.982886	-6.93243	0.0170361	-0.424454	0.993729	-1.92235	0.997858
Unigene0098410	AAO	-0.978319	0.00180405	0.229603	0.999369	2.09626	0.0076618	-0.0656276	0.99918
Unigene0098425	Os07g0684100	0.489115	0.977689	-0.58602	0.999369	-2.81366	3.61719e-07	0.362602	0.997858
Unigene0098752	--	1.07346	0.977689	0.959358	0.999369	-5.47897	0.00429742	-0.347122	0.997858
Unigene0098979	Col12a1	1.52466	0.977689	-8.87652	9.59757e-05	-2.73697	0.993729	-0.81876	0.997858
Unigene0098993	crmD	0	1	11.6165	0.000475242	-6.32193	0.993729	10.6135	0.997858
Unigene0099184	--	-1.1391	0.977689	-0.461105	1	-2.82879	0.000134996	0.533594	0.997858
Unigene0099208	AGO1C	0.269129	0.977689	-0.25942	0.999369	-1.0557	0.01328	0.531912	0.997858
Unigene0099223	LSG1-2	1.01384	0.000238606	-0.375071	0.999369	-0.0253769	0.998885	0.276072	0.997858
Unigene0099335	--	9.88162	0.0313868	0.0766213	0.999656	-1.9823	0.993729	0.467923	0.997858
Unigene0099362	--	0.648528	0.977689	-2.13303	0.999369	-2.45003	0.0302502	-1.81018	0.997858
Unigene0099488	--	1.37629	0.00502531	-0.0719192	0.999369	-0.553043	0.993729	0.159318	0.997858
Unigene0099563	CG5721	-1.30212	0.00026588	0.7109	0.48442	0.132705	0.993729	0.0157316	0.997858
Unigene0099586	CSLC1	-1.01791	0.0041102	0.0385549	0.999369	0.721721	0.889348	-0.234563	0.997858
Unigene0099590	--	9.43741	0.036245	9.43741	0.293145	1.03103	0.993729	0.123382	0.997858
Unigene0099612	--	-1.60061	0.000539196	-0.50286	0.999369	1.08131	0.993729	0.585296	0.997858
Unigene0099748	ZB8	0.156616	0.977689	-1.48267	0.999369	1.52893	0.00207585	-0.138649	0.997858
Unigene0099765	--	-1.00304	0.256388	0.791664	1	2.47821	0.0195553	1.4526	0.997858
Unigene0099772	WRKY50	1.07771	0.804933	-0.588479	0.999369	1.87977	0.0164292	-1.15048	0.997858
Unigene0099778	--	8.30682	0.733334	-10.4784	0.0169256	-3.8134	0.795149	-0.816288	0.997858
Unigene0099831	--	1.95979	0.977689	2.14422	0.999369	1.85072	1	6.16649	0.000312461
Unigene0099857	TIC62	-0.810418	0.977689	0.0194815	0.999369	3.57967	0.000132233	3.64962	0.0209039
Unigene0099883	--	7.00703	0.0405666	0.661812	0.999369	-0.346018	0.993729	0.838719	0.997858
Unigene0099923	--	-0.416758	0.83146	-0.245253	0.999369	1.79096	0.00431854	0.0895312	0.997858
Unigene0099964	At5g45910	-1.09347	0.0281231	0.211365	0.999369	0.818708	0.567013	-0.17578	0.997858
Unigene0100270	Os01g0256800	1.25835	0.00017168	-0.381319	0.999369	-0.676889	0.993729	-0.214817	0.997858
Unigene0100353	--	13.7103	6.57445e-07	-7.02003	1	0.205883	0.998885	8.835	0.997858
Unigene0100472	OMT2	-0.676288	0.977689	0.950181	0.999369	4.2611	0.00668765	0.122857	0.997858
Unigene0100555	CLP	0.191158	0.982886	0.431454	0.999369	2.05588	2.00244e-14	0.247952	0.997858
Unigene0100605	--	0.321928	0.987306	-2.54585	1	9.24079	2.11007e-08	-1.62924	1
Unigene0100627	--	6.7039	1	9.82118	2.07611e-05	-1.52212	0.993729	6.23458	1
Unigene0100630	--	-0.246018	0.978283	12.501	2.64024e-06	-0.563059	0.993729	-1.22704	0.997858
Unigene0100631	--	-1.25198	0.977689	12.7697	0.000122066	-0.624009	0.993729	-1.41413	0.997858
Unigene0100726	--	1.62511	0.977689	-1.94251	0.999369	6.75656	1.18654e-08	6.59246	0.0540855
Unigene0100765	--	8.08215	0.000735871	0.726982	0.999369	-0.722705	0.993729	2.09363	0.997858
Unigene0100776	UBC28	-2.01281	0.00696179	-0.307033	0.999369	1.61491	0.09797	-0.452118	0.997858
Unigene0100804	GPT2	-0.996285	0.825312	0.611989	0.999369	4.51154	4.98976e-10	-0.172005	0.997858
Unigene0100850	At2g26730	-1.00964	0.0335071	-0.118731	0.999369	-0.104879	0.993729	-0.101299	0.997858
Unigene0100901	--	0.106593	0.995179	1.66687	0.999369	-8.72565	4.1501e-06	10.6439	0.997858
Unigene0100910	--	-0.326723	0.977689	-1.69132	0.0331532	-1.52758	0.0494137	0.0163203	0.997858
Unigene0100920	Os02g0190300	-1.02688	0.00166153	0.0179343	0.999369	0.739837	0.496605	0.0935889	0.997858
Unigene0100936	--	1.35785	0.0153716	-0.329271	0.999369	0.32577	0.993729	-0.0593974	0.999629
Unigene0100942	--	0.845319	0.977689	-1.47315	0.999369	-1.48814	0.00998122	-0.0172026	0.99918
Unigene0100943	--	11.0177	0.00151224	-0.0761493	0.999656	-1.06904	0.993729	0.0748972	0.997858
Unigene0101012	SRO2	0.198226	0.977689	0.392583	0.999369	-1.95296	0.0252651	-0.208271	0.997858
Unigene0101104	PIP2-4	-6.04513	3.21927e-05	-0.220103	0.999369	3.2371	0.0135993	-0.0539388	0.997858
Unigene0101105	PIP2-6	0.272895	0.979835	-2.98991	6.40281e-11	-1.25022	0.792162	0.687639	0.997858
Unigene0101106	PIP1-3	-1.59336	0.1017	-0.00329007	0.999369	1.8343	0.00813481	-0.0866274	0.997858
Unigene0101116	ARB_07487	0	1	10.0453	0.0489466	-4.90689	0.993729	8.93664	0.997858
Unigene0101174	--	9.47843	0.0334535	1.33258	0.999369	0.956931	0.993729	2.42951	0.997858
Unigene0101308	--	12.0835	0.00201729	0	1	1.9079	0.993729	1.52257	0.997858
Unigene0101317	--	10.2127	0.037291	8.64386	0.999369	0.403356	0.993729	7.73697	0.997858
Unigene0101504	SP	-4.15673	0.00392688	0.395267	0.999369	0.974465	0.993729	-0.776104	0.997858
Unigene0101519	CAB2R	-2.14855	0.317762	-0.58898	0.999369	4.15365	9.99622e-10	0.846616	0.997858
Unigene0101535	--	-0.268688	0.977689	0.0140478	0.999369	2.81772	0.00133399	0.188566	0.997858
Unigene0101725	--	8.19029	0.000563897	7.91989	1.82485e-41	-0.838268	0.993729	1.78364	0.997858
Unigene0101765	--	1.93546	0.977689	-0.557995	0.999369	-3.21011	0.0146258	0.572127	0.997858
Unigene0101789	--	-1.32873	0.977689	0	1	10.9094	0.12648	12.2944	0.00118933
Unigene0102097	--	-1.9412	0.0116487	-0.748461	0.999369	0.301699	0.993729	-1.12676	0.997858
Unigene0102127	XIPI	0.294477	0.977689	-0.447345	0.999369	-1.6124	0.0398687	0.465125	0.997858
Unigene0102149	--	12.159	0.000992462	9.33688	0.999369	1.13865	0.993729	0.338169	0.997858
Unigene0102213	--	2.24393	0.977689	8.88162	4.49487e-05	0.316672	0.994609	6.9358	1
Unigene0102215	AO1	1.34371	0.551226	-1.99163	0.32778	-1.20844	0.0368854	0.278606	0.997858
Unigene0102295	--	0.889125	0.977689	-0.0506684	0.999679	1.48351	0.00819886	1.33464	0.997858
Unigene0102300	--	1.55055	0.922775	8.92679	0.00179112	1.14543	0.993729	0.71391	0.997858
Unigene0102301	--	-0.27019	0.977689	-0.435313	0.999369	1.89986	0.003203	-0.206765	0.997858
Unigene0102352	--	5.32193	0.977689	-1.93986	1	13.5797	1.48653e-10	-0.825772	1
Unigene0102370	TPS1	-1.65629	1.4655e-06	0.0215552	0.999369	0.807966	0.834246	0.0300833	0.997858
Unigene0102661	--	3.39332	0.307474	-1.28027	0.35441	-2.62374	1.74393e-08	0.110188	0.997858
Unigene0102662	--	5.0189	1	-1.02346	0.999369	-2.49001	0.000253286	0.162191	0.997858
Unigene0102793	hsps-1	-3.32193	0.977689	12.9119	2.39047e-10	-4.98489	0.993729	10.8111	1
Unigene0102803	GL1-10	3.08254	0.0968049	-0.339042	0.999369	1.05961	0.0206627	0.816565	0.997858
Unigene0102885	--	-0.999805	0.419223	0.169852	0.999369	2.32089	0.0277883	0.526866	0.997858
Unigene0102908	--	2.40668	0.0136296	-0.137175	0.999369	-1.56811	0.511925	-1.21554	0.997858
Unigene0103077	--	-0.232248	0.977689	0.243557	0.999369	-1.71251	0.00329924	-0.678185	0.997858
Unigene0103116	--	8.17991	0.977689	10.8297	0.999369	-11.6588	0.000883136	-11.8842	0.997858
Unigene0103282	HSFA2D	0.425427	0.977689	-0.584963	0.999369	2.31442	0.0238401	-0.591447	0.997858
Unigene0103312	RGA1	9.66415	8.42879e-09	3.32193	0.999369	-1.66616	0.993729	-4.27136	0.997858
Unigene0103364	Tf2-12	9.35535	0.00287011	6.57743	1	1.20575	0.993729	1.7849	0.997858
Unigene0103491	CTS2	0	1	9.04275	1.32867e-07	-8.16323	0.993729	10.992	1
Unigene0103551	LKR/SDH	3.16361	2.97251e-27	-0.550698	0.999369	-0.159142	0.993729	0.302857	0.997858
Unigene0103560	--	9.94154	0.0980444	-4.90689	0.999369	-6.10434	0.0197825	-3.97199	1
Unigene0103849	--	-2.71272	0.977689	-0.200913	0.999369	-2.92254	0.00813481	0.627142	0.997858
Unigene0103875	MET1B	0.761672	0.977689	1.16902	0.999369	-2.36394	0.00340997	1.28192	0.997858
Unigene0103930	HSP17.9A	2.00376	0.977689	-0.914348	0.999369	2.98798	3.32852e-07	0.327139	0.997858
Unigene0103976	--	-0.593474	0.977689	0.543426	0.999369	3.80012	0.0179898	-0.691878	0.997858
Unigene0104010	--	1.94369	0.00414588	-0.18752	0.999369	0.486223	0.993729	0.942265	0.997858
Unigene0104071	FLZ12	0.0734522	0.989488	0.155453	0.999369	1.71434	0.0195553	-0.274175	0.997858
Unigene0104109	--	12.079	0.00117569	-4.41222	1	11.0656	0.764602	9.74819	0.997858
Unigene0104144	--	1	0.977689	0.832273	0.999369	-4.78274	0.00114302	-2.65368	0.997858
Unigene0104206	Os11g0242200	0.356144	0.987306	-0.830075	0.999369	-10.7341	0.021386	-0.0156816	0.999628
Unigene0104215	WHAB1.6	-5.61117	0.0281628	3.93357	0.999369	10.2916	0.993729	0	1
Unigene0104233	TOR	0.435429	1	-2.54656	1	6.19114	3.43769e-06	1.72285	0.997858
Unigene0104295	RAD5B	-0.937705	0.0734136	0.147581	0.999369	1.30999	0.0168244	-0.0470093	0.99918
Unigene0104310	Os07g0688000	-0.212075	0.977689	0.183082	0.999369	2.49967	0.000835529	0.648245	0.997858
Unigene0104373	--	1.66518	0.356418	2.51751	0.000486107	-0.572724	0.993729	-0.14083	0.997858
Unigene0104388	--	-13.5507	0.0244316	6.05528	1	-5.79442	1	12.1098	1
Unigene0104611	--	0	1	11.9801	0.0239367	0	1	10.4546	0.997858
Unigene0104621	--	-0.337629	0.977689	0.50696	0.999369	2.72549	0.00144882	-0.584963	0.997858
Unigene0104672	--	2.52603	0.321448	6.9386	0.00282828	-0.424885	0.993729	2.02148	0.997858
Unigene0104713	GER5	1.28927	0.0453389	0.0575175	0.999369	-1.11129	0.109366	-0.0615907	0.997858
Unigene0104714	GER5	1.69163	1.05421e-05	0.0304501	0.999369	-0.12754	0.993729	-1.09001	0.997858
Unigene0104766	--	7.30986	0.00192403	0	1	6.86625	0.993729	0.765535	0.997858
Unigene0104831	--	2.66884	0.537384	6.45943	0.00784257	1.04817	0.993729	1.1375	0.997858
Unigene0104833	--	11.3443	0.000658669	10.7841	0.62932	1.49517	0.993729	6.98489	0.997858
Unigene0104866	--	0.591633	0.977689	0.598682	0.999369	-1.37806	0.00813481	-1.10033	0.997858
Unigene0105139	At1g74360	1.50589	0.562764	-0.312787	0.999369	-2.46969	0.00534129	-0.370294	0.997858
Unigene0105237	--	12.0956	0.442798	12.1538	0.000629545	-4.59384	1	-12.9421	0.27984
Unigene0105260	TY3B-G	9.93172	0.00107685	-2.73697	0.999369	0.305808	0.998885	-2.84986	0.997858
Unigene0105594	--	0.058427	0.994093	-0.314827	0.999369	-2.39363	0.00670204	0.793865	0.997858
Unigene0105826	MST6	1.41093	0.977689	-2.22239	0.999369	-4.06677	0.000101131	0.916953	0.997858
Unigene0105866	DEGP7	2.06736	2.05919e-09	0.440146	0.999369	0.878139	0.893732	-0.180712	0.997858
Unigene0105956	PLT5	-1.02999	0.551253	0.493195	0.999369	2.29834	0.0422951	-1.34692	0.997858
Unigene0105989	APCB1	-1.01304	0.535885	0.292914	0.999369	2.17263	0.000206712	-1.19477	0.997858
Unigene0106005	--	8.29155	0.774241	8.26053	0.999369	10.5281	3.25352e-05	-1.13303	1
Unigene0106349	RE1	5.5518	0.00699321	-2.77052	1	1.32193	0.993729	7.80305	0.997858
Unigene0106553	--	6.18982	0.0480388	-10.5085	1	0.10046	1	7.71253	1
Unigene0106555	GSVIVT00037159001	0.817026	0.977689	0.218549	0.999369	1.90716	0.00139272	-1.06392	0.997858
Unigene0106557	PRCP	-0.636857	0.734638	-0.409218	0.999369	1.17679	0.00715089	-0.0288442	0.997858
Unigene0106717	--	0	1	11.027	0.00173422	-4.32193	0.993729	9.17991	0.997858
Unigene0106720	AOX1	0	1	10.5183	0.0325006	4.90689	0.993729	8.70275	0.997858
Unigene0106768	LTP110-A	1.06106	0.977689	0.441166	0.999369	1.24024	0.00147352	0.0628161	0.997858
Unigene0106890	CRK10	2.34522	1	0.156321	0.999369	-2.30879	0.0497416	-0.628222	0.997858
Unigene0106910	4CL2	-1.88031	7.05501e-05	0.320886	0.999369	1.14715	0.584287	-1.44762	0.997858
Unigene0107098	At2g20050/At2g20040	-0.31979	0.977689	-0.214594	0.999369	1.3169	0.00186654	-0.828809	0.997858
Unigene0107166	SS2	-2.2156	6.70233e-11	-0.509776	0.999369	1.3958	0.0359315	1.05227	0.997858
Unigene0107228	SRC2	-0.824367	0.977689	-1.00446	0.999369	2.62836	0.00260026	1.2863	0.997858
Unigene0107435	Cht2	1.07775	0.814026	-0.342994	0.999369	1.69155	0.0407786	-0.464893	0.997858
Unigene0107463	ILK1	5.64386	0.977689	-5.43741	0.999369	-3.52356	0.00147728	-0.755266	0.997858
Unigene0107629	--	-12.3654	0.0387994	-1.9501	0.999369	-3.59126	0.387895	-6.38198	1
Unigene0107633	--	-3.96775	0.977689	6.50144	0.0150682	-0.643557	0.993729	-8.27146	0.272901
Unigene0107860	--	3.19866	0.00184091	-0.104674	0.999369	-1.68245	0.655217	0.475528	0.997858
Unigene0108032	PLP3	1.6466	0.977689	0.667856	0.999369	1.89834	0.0101764	-0.75148	0.997858
Unigene0108147	ERF110	6.59495	0.977689	0	1	-3.37896	0.0167549	-0.104887	0.997858
[truncated: 274 more rows]
