# Supplementary material for: Transcriptome-Based Weighted Gene Co-Expression Network Analysis Reveals the Photosynthesis Pathway and Hub Genes Involved in Promoting Tiller Growth under Repeated Drought–Rewatering Cycles in Perennial Ryegrass
Source: Plants (Basel). 2024 Mar 15;13(6):854. doi: 10.3390/plants13060854 (PMC10976046; doi:10.3390/plants13060854)
Supplement: Supplementary file 1 [file plants-13-00854-s001.zip › Table S2.xlsx]

## Sheet: Table S5
Table S2 Information of the five modules closely related to tiller number
Module	Tiller number	Tiller number.pvalue
MM.turquoise	-0.560336	0.00440164
MM.blue	0.657078	0.000486104
MM.black	-0.613322	0.00143744
MM.brown	0.4889	0.0153358
MM.tan	0.45443	0.0256903
