# Supplementary material for: Transcriptome-Based Weighted Gene Co-Expression Network Analysis Reveals the Photosynthesis Pathway and Hub Genes Involved in Promoting Tiller Growth under Repeated Drought–Rewatering Cycles in Perennial Ryegrass
Source: Plants (Basel). 2024 Mar 15;13(6):854. doi: 10.3390/plants13060854 (PMC10976046; doi:10.3390/plants13060854)
Supplement: Supplementary file 1 [file plants-13-00854-s001.zip › Table S3.xlsx]

## Sheet: networks
Table S3 Gene connectivity in three modules
GeneID	module	TF_family	All.kTotal	All.kWithin	module-MM	module-pvalue	Symbol
Unigene0061484	turquoise	-	125.425	74.2743	0.97378	1.22888e-15	LAC17
Unigene0069909	turquoise	-	103.663	66.2784	0.958831	1.63958e-13	SRF7
Unigene0109552	turquoise	-	145.879	70.7669	0.950131	1.297e-12	GOGAT1
Unigene0064346	turquoise	-	129.064	67.6492	0.949778	1.39924e-12	ASMT1
Unigene0033452	turquoise	-	144.847	70.4044	0.949148	1.60017e-12	DPE2
Unigene0098410	turquoise	-	123.975	67.6121	0.946812	2.59379e-12	AAO
Unigene0091114	turquoise	-	91.6067	60.853	0.944246	4.30362e-12	AAP6
Unigene0120567	turquoise	-	125.111	65.2393	0.943865	4.62981e-12	TBL24
Unigene0113933	turquoise	-	88.9698	60.851	0.943424	5.03587e-12	GLN6
Unigene0058144	turquoise	-	102.833	60.7435	0.942861	5.60093e-12	TBL32
Unigene0124305	turquoise	-	112.871	64.106	0.940166	9.18057e-12	PGM1
Unigene0056262	turquoise	-	131.861	62.5353	0.936533	1.72626e-11	DTX42
Unigene0055904	turquoise	-	95.9667	58.6663	0.936306	1.79321e-11	LAC11
Unigene0045975	turquoise	-	90.0927	55.3244	0.931204	4.08605e-11	AAP3
Unigene0097506	turquoise	-	111.963	56.4592	0.929619	5.21078e-11	MDAR5
Unigene0095601	turquoise	-	159.189	64.6565	0.929281	5.48349e-11	NET1D
Unigene0104295	turquoise	-	118.835	61.2727	0.928717	5.96877e-11	RAD5B
Unigene0052267	turquoise	-	105.381	56.4432	0.927521	7.12675e-11	DI19-5
Unigene0011174	turquoise	-	93.4246	56.0911	0.926455	8.32658e-11	TCEA1
Unigene0002027	turquoise	-	103.122	55.5844	0.926307	8.50638e-11	cmaA1
Unigene0100920	turquoise	-	84.3693	56.4367	0.926227	8.60588e-11	Os02g0190300
Unigene0070365	turquoise	-	105.741	54.1431	0.92619	8.6511e-11	CAL1
Unigene0020285	turquoise	-	149.521	66.0824	0.925959	8.94384e-11	SRF6
Unigene0067163	turquoise	-	106.297	57.5861	0.925668	9.32552e-11	co-2
Unigene0066832	turquoise	-	127.757	61.607	-0.924952	1.03285e-10	DI19-1
Unigene0044196	turquoise	-	130.481	60.1682	0.92463	1.08101e-10	WAT1
Unigene0075745	turquoise	-	124.659	61.5606	0.924386	1.11885e-10	SHM4
Unigene0031889	turquoise	-	93.3579	53.5951	0.923697	1.23213e-10	Sb03g046810
Unigene0087837	turquoise	-	109.632	55.1073	-0.921432	1.68161e-10	--
Unigene0032217	turquoise	-	82.2387	53.3755	0.919951	2.05084e-10	rihA
Unigene0052308	turquoise	MYB	101.583	57.7186	0.919118	2.28905e-10	MYB2
Unigene0099586	turquoise	-	111.747	55.2711	0.919045	2.31105e-10	CSLC1
Unigene0015929	turquoise	-	86.1597	52.0367	0.919002	2.32394e-10	NAS9
Unigene0060207	turquoise	-	141.135	61.7641	0.918003	2.64701e-10	--
Unigene0037624	turquoise	-	137.987	57.3184	0.916661	3.14423e-10	At1g01540
Unigene0003615	turquoise	-	136.425	62.338	0.915781	3.51476e-10	UGPA
Unigene0005688	turquoise	-	104.876	50.7842	0.913101	4.898e-10	AAP6
Unigene0076795	turquoise	-	74.8825	51.1384	0.912034	5.5734e-10	GSTF8
Unigene0100776	turquoise	-	86.2391	49.3923	0.911872	5.6828e-10	UBC28
Unigene0116712	turquoise	-	97.809	53.81	-0.911784	5.74313e-10	MAPKKK3
Unigene0102370	turquoise	-	80.1946	50.1962	0.910438	6.74098e-10	TPS1
Unigene0090756	turquoise	-	91.9954	52.1255	0.909536	7.49386e-10	NIA1
Unigene0114367	turquoise	-	109.321	59.8108	0.909188	7.80403e-10	EXPB3
Unigene0074332	turquoise	-	84.5674	49.0691	-0.909151	7.83826e-10	DSP4
Unigene0043556	turquoise	-	102.421	56.1108	0.907849	9.1095e-10	LAC9
Unigene0055905	turquoise	-	91.3962	51.779	0.906426	1.07089e-09	LAC5
Unigene0001795	turquoise	-	126.035	59.9982	0.905996	1.12399e-09	CESA4
Unigene0067814	turquoise	-	112.151	56.4642	-0.905946	1.13028e-09	UGE-1
Unigene0058964	turquoise	-	118.462	58.104	0.904284	1.35961e-09	GPT2
Unigene0064312	turquoise	-	81.3794	49.4448	0.903215	1.52852e-09	At5g22090
Unigene0129091	turquoise	-	114.477	50.7503	0.903015	1.56201e-09	pod
Unigene0001039	turquoise	-	81.8285	49.112	0.902742	1.60896e-09	RGI3
Unigene0060427	turquoise	-	113.624	54.0615	0.901468	1.84547e-09	BASS2
Unigene0005896	turquoise	-	76.7708	48.9768	0.900945	1.95122e-09	MEE40
Unigene0119397	turquoise	-	67.7295	48.2215	0.899375	2.3022e-09	RHM1
Unigene0106557	turquoise	-	111.593	49.4035	0.89799	2.65803e-09	PRCP
Unigene0005489	turquoise	-	89.0537	47.4363	0.896637	3.05275e-09	PER39
Unigene0090815	turquoise	-	85.0027	50.6261	0.896209	3.18826e-09	PYRC5
Unigene0087756	turquoise	-	120.026	55.6391	0.894308	3.85764e-09	CESA9
Unigene0007414	turquoise	-	142.784	52.5125	0.893407	4.21677e-09	GLDP2
Unigene0068174	turquoise	-	94.2999	49.7001	0.891978	4.84834e-09	At5g47800
Unigene0056140	turquoise	-	123.253	54.9131	0.890748	5.45937e-09	CESA7
Unigene0114055	turquoise	-	100.233	47.3195	-0.889958	5.88706e-09	SAP8
Unigene0095989	turquoise	-	107.096	53.4711	0.888735	6.60917e-09	CHS1
Unigene0108490	turquoise	-	128.451	56.3252	0.887356	7.51834e-09	NPF8.3
Unigene0092732	turquoise	-	68.3964	43.9286	0.886129	8.41944e-09	OsI_16643
Unigene0002602	turquoise	-	76.2492	43.7014	0.885555	8.8744e-09	TBL34
Unigene0053742	turquoise	-	68.4582	43.6735	0.883507	1.06799e-08	PER72
Unigene0005334	turquoise	-	105.026	52.967	0.882293	1.19005e-08	NMT2
Unigene0068891	turquoise	-	85.1263	47.3905	0.88054	1.38832e-08	PSAT1
Unigene0045644	turquoise	-	61.2924	40.6779	0.880405	1.40474e-08	--
Unigene0043663	turquoise	-	105.946	52.8298	0.880326	1.41445e-08	ANT18
Unigene0052309	turquoise	MYB	104.726	50.6224	0.879605	1.50587e-08	MYB61
Unigene0045976	turquoise	-	65.0283	42.3049	0.87915	1.5662e-08	AAP3
Unigene0039395	turquoise	-	109.385	47.1791	0.87908	1.57562e-08	CESA4
Unigene0071628	turquoise	SRS	67.943	40.8532	0.878969	1.59078e-08	SRS1
Unigene0111862	turquoise	-	105.233	44.1953	0.876239	2.00643e-08	ALDH2C4
Unigene0130103	turquoise	-	79.1781	43.5584	0.874151	2.38771e-08	--
Unigene0051147	turquoise	-	117.393	50.0872	0.873847	2.4482e-08	RINO1
Unigene0122727	turquoise	-	85.726	43.0173	0.873589	2.50082e-08	Os01g0357100
Unigene0082386	turquoise	-	68.0374	41.5333	0.873134	2.59599e-08	G6PGH2
Unigene0030630	turquoise	-	101.213	49.2845	0.872674	2.69537e-08	ANS1
Unigene0015466	turquoise	-	101.262	50.5369	0.871441	2.97882e-08	DTX34
Unigene0002376	turquoise	-	76.0039	39.6643	0.870591	3.18964e-08	ABCG41
Unigene0001223	turquoise	-	102.762	50.632	0.869766	3.407e-08	SUS1
Unigene0014345	turquoise	-	88.7267	45.7554	0.869246	3.55064e-08	Os05g0277500
Unigene0007139	turquoise	-	107.301	49.6429	0.868892	3.65145e-08	At5g49770
Unigene0010000	turquoise	Nin-like	117.66	47.9788	0.868299	3.82645e-08	NLP1
Unigene0124009	turquoise	-	113.164	48.7354	0.868298	3.82651e-08	At1g06550
Unigene0069753	turquoise	-	68.4421	40.9736	0.867843	3.96582e-08	--
Unigene0012348	turquoise	-	81.9174	47.6974	0.867611	4.03864e-08	EXPB3
Unigene0097893	turquoise	-	64.7078	39.3206	0.867504	4.07234e-08	At1g09580
Unigene0089238	turquoise	-	63.7079	37.3582	0.866134	4.53025e-08	GSVIVT00037159001
Unigene0099923	turquoise	-	96.1404	43.1943	0.86589	4.61632e-08	--
Unigene0001424	turquoise	-	65.3364	37.5045	0.862328	6.05352e-08	BXL4
Unigene0012326	turquoise	-	56.8464	38.4305	0.860603	6.88381e-08	PAE7
Unigene0042007	turquoise	-	66.5318	42.6405	0.859347	7.55114e-08	EXPB11
Unigene0014054	turquoise	-	58.1762	36.7293	0.858722	7.90459e-08	Xyl2
Unigene0129835	turquoise	-	59.1964	37.7831	-0.85808	8.28318e-08	GGCT2;2
Unigene0074345	turquoise	-	69.9891	36.3004	0.854938	1.03786e-07	--
Unigene0081884	turquoise	-	78.6708	39.7833	0.854494	1.07099e-07	Os06g0675700
Unigene0112758	turquoise	-	77.1244	36.9471	0.854086	1.10233e-07	CKX11
Unigene0054583	turquoise	-	70.9293	38.1	0.853372	1.15909e-07	HMA5
Unigene0046180	turquoise	bHLH	109.231	47.0104	0.851994	1.27599e-07	R-S
Unigene0105989	turquoise	-	63.9191	39.1566	0.849792	1.48498e-07	APCB1
Unigene0082098	turquoise	-	107.606	41.0319	-0.848717	1.59778e-07	Morc2b
Unigene0024622	turquoise	-	82.5843	39.7264	0.846697	1.83054e-07	F3H-1
Unigene0099964	turquoise	-	60.7014	35.5759	0.845705	1.95567e-07	At5g45910
Unigene0010759	turquoise	-	101.64	45.2757	0.842339	2.43899e-07	FLA11
Unigene0030124	turquoise	-	49.5791	33.741	0.839472	2.93199e-07	CKX3
Unigene0045289	turquoise	-	69.5609	34.7668	0.839345	2.95581e-07	--
Unigene0010662	turquoise	-	59.5585	36.2759	0.838608	3.09714e-07	--
Unigene0045991	turquoise	-	45.4204	30.2357	0.837591	3.30212e-07	--
Unigene0037507	turquoise	MYB	58.7336	34.2354	0.835216	3.82898e-07	MYB61
Unigene0060291	turquoise	-	64.1104	33.4983	-0.83372	4.19795e-07	HIPP27
Unigene0079108	turquoise	-	73.8603	35.2037	-0.832741	4.45656e-07	TET8
Unigene0000176	turquoise	-	81.7178	34.9542	0.829372	5.45815e-07	Os02g0773300
Unigene0105956	turquoise	-	67.63	32.605	0.829368	5.45922e-07	PLT5
Unigene0033536	turquoise	-	91.1663	39.8697	0.825627	6.80319e-07	PROT1
Unigene0085264	turquoise	-	49.3703	30.1261	-0.823468	7.70628e-07	--
Unigene0005572	turquoise	-	44.2298	27.287	-0.822711	8.04779e-07	COL13
Unigene0086058	turquoise	-	65.3923	32.179	-0.821304	8.71765e-07	TLP1
Unigene0039285	turquoise	-	51.7988	29.8657	0.820176	9.29041e-07	PHR
Unigene0071075	turquoise	-	37.9928	27.8918	0.81944	9.68179e-07	GA3ox2-1
Unigene0001279	turquoise	-	77.1243	35.1567	0.819278	9.76993e-07	At5g45910
Unigene0040157	turquoise	-	50.4015	28.7921	0.818162	1.03968e-06	At2g04850
Unigene0077919	turquoise	-	75.2367	30.7825	0.816192	1.15911e-06	CCOAOMT1
Unigene0110452	turquoise	-	47.9439	29.5627	0.813192	1.36454e-06	VLN2
Unigene0054791	turquoise	-	46.8863	29.2392	0.811986	1.45585e-06	At1g07660
Unigene0039773	turquoise	-	98.6603	36.4055	0.81155	1.49017e-06	1-SST
Unigene0126908	turquoise	-	72.6608	35.5247	0.810847	1.54705e-06	OMT2
Unigene0079237	turquoise	-	99.3418	37.3357	0.808208	1.77819e-06	MLP423
Unigene0097554	turquoise	-	51.0998	27.4972	-0.808025	1.79528e-06	MET1A
Unigene0126555	turquoise	-	43.0752	27.6036	0.807798	1.81671e-06	RE
Unigene0086031	turquoise	-	42.9642	25.5163	-0.807626	1.83315e-06	DAHPS2
Unigene0030732	turquoise	-	57.562	27.0493	-0.806899	1.90382e-06	XB3
Unigene0070329	turquoise	-	89.3707	34.8505	0.80651	1.94273e-06	1-FEH
Unigene0097128	turquoise	-	82.0296	29.3068	0.804806	2.12125e-06	--
Unigene0076589	turquoise	-	69.5389	27.8542	-0.804704	2.13237e-06	CRK6
Unigene0050639	turquoise	-	52.4831	27.3333	0.803068	2.31834e-06	--
Unigene0033385	turquoise	-	40.0523	26.1478	-0.802704	2.36153e-06	--
Unigene0070751	turquoise	WRKY	57.2827	29.8505	-0.802373	2.40153e-06	WRKY24
Unigene0052251	turquoise	-	56.9244	27.5776	-0.802223	2.4198e-06	WDS
Unigene0041254	turquoise	-	49.4505	25.7229	-0.801018	2.57152e-06	--
Unigene0047946	turquoise	-	79.8649	32.6499	0.80029	2.66717e-06	1-SST
Unigene0036289	turquoise	-	65.6961	29.2739	0.797467	3.06878e-06	2023-04-01
Unigene0009750	turquoise	-	83.692	30.419	0.796744	3.17982e-06	ARPC2B
Unigene0002013	turquoise	-	54.3267	24.5412	-0.795725	3.34261e-06	MPK11
Unigene0113740	turquoise	-	63.7451	27.1482	0.795553	3.37078e-06	GAPC
Unigene0117627	turquoise	-	33.1775	24.1955	0.793779	3.67394e-06	CYP78A5
Unigene0043761	turquoise	-	61.1412	27.3967	0.79242	3.92229e-06	CBP1
Unigene0039061	turquoise	-	57.3927	24.0548	-0.789708	4.46309e-06	--
Unigene0048637	turquoise	-	61.7086	28.1106	-0.788548	4.71385e-06	CYP72A14
Unigene0029515	turquoise	-	45.9685	23.1045	-0.783743	5.89099e-06	ndhK
Unigene0040270	turquoise	-	62.4193	25.1307	-0.779696	7.07774e-06	--
Unigene0064479	turquoise	-	67.111	29.8446	0.779675	7.08427e-06	--
Unigene0128616	turquoise	-	41.2124	24.4227	-0.779407	7.16993e-06	At5g35735
Unigene0101519	turquoise	-	52.2394	22.8367	0.778447	7.48453e-06	CAB2R
Unigene0062878	turquoise	-	42.3462	21.6451	0.778217	7.56167e-06	--
Unigene0129645	turquoise	-	43.8404	23.9643	0.772482	9.72643e-06	LRX1
Unigene0085428	turquoise	-	76.9381	22.8524	-0.77048	1.06021e-05	--
Unigene0041695	turquoise	-	27.4587	20.0839	0.770105	1.07737e-05	--
Unigene0104071	turquoise	-	79.3888	30.2387	0.769409	1.10987e-05	FLZ12
Unigene0062819	turquoise	-	71.7568	30.0065	0.769338	1.11325e-05	PER70
Unigene0078335	turquoise	-	45.0078	22.9935	0.769034	1.12774e-05	--
Unigene0006779	turquoise	NAC	41.7803	23.1279	-0.768636	1.14698e-05	NAC067
Unigene0079007	turquoise	-	32.7269	21.1793	0.767354	1.21093e-05	SB20O07.14
Unigene0019586	turquoise	-	55.3343	27.4847	0.766385	1.26135e-05	ASMT3
Unigene0012116	turquoise	-	33.2206	22.0368	0.766251	1.26848e-05	RPL17
Unigene0043576	turquoise	-	66.5234	24.7138	0.766042	1.27967e-05	KIN14K
Unigene0055416	turquoise	-	61.3822	23.3876	-0.764661	1.35568e-05	PSI2
Unigene0099223	turquoise	-	47.9239	24.0774	-0.764639	1.35694e-05	LSG1-2
Unigene0040480	turquoise	-	34.9356	23.4185	0.763597	1.41695e-05	EXPB6
Unigene0040423	turquoise	-	62.9383	26.2443	0.763045	1.44967e-05	--
Unigene0102215	turquoise	-	51.5307	21.7986	-0.760961	1.57938e-05	AO1
Unigene0081142	turquoise	-	31.8294	21.3713	0.760268	1.62475e-05	XTH31
Unigene0112735	turquoise	-	67.285	21.9564	-0.760117	1.63476e-05	At3g19553
Unigene0037373	turquoise	-	40.7353	21.9548	0.759157	1.69982e-05	AT10
Unigene0007346	turquoise	-	37.5174	19.9888	0.750923	2.35896e-05	--
Unigene0090431	turquoise	-	33.9482	18.8639	0.746661	2.78154e-05	CSLC3
Unigene0031185	turquoise	MYB	54.935	21.1787	-0.745512	2.90625e-05	SRM1
Unigene0130313	turquoise	WRKY	41.2976	17.5036	0.744982	2.96544e-05	WRKY13
Unigene0119068	turquoise	-	47.9353	23.7999	0.744571	3.01209e-05	BZ2
Unigene0109732	turquoise	-	53.664	20.8283	0.74132	3.40426e-05	--
Unigene0084888	turquoise	MYB	59.2717	18.7461	-0.734576	4.364e-05	MYB2
Unigene0099488	turquoise	-	34.2403	16.1038	-0.734132	4.43482e-05	--
Unigene0028995	turquoise	-	33.4153	15.6445	-0.733467	4.54263e-05	--
Unigene0099765	turquoise	-	34.5868	16.5425	0.731959	4.79594e-05	--
Unigene0053749	turquoise	-	40.1936	20.0511	-0.731941	4.79902e-05	WNK5
Unigene0004762	turquoise	-	36.0491	16.254	-0.731796	4.82407e-05	AVT1A
Unigene0005656	turquoise	-	32.5965	16.7488	0.729786	5.18287e-05	--
Unigene0058135	turquoise	-	26.1017	16.6294	0.729358	5.26223e-05	--
Unigene0069308	turquoise	-	29.8393	16.1411	0.727998	5.52153e-05	APS1
Unigene0064830	turquoise	-	22.1479	16.1827	0.727919	5.53693e-05	--
Unigene0037944	turquoise	-	27.4875	15.3945	0.724616	6.21545e-05	PER70
Unigene0094262	turquoise	-	22.1825	15.0899	0.721257	6.97941e-05	--
Unigene0009810	turquoise	-	56.9864	18.809	0.719963	7.29511e-05	--
Unigene0029783	turquoise	-	26.5453	17.4286	0.71869	7.61779e-05	LRX1
Unigene0099563	turquoise	-	22.4258	14.865	0.716907	8.09062e-05	CG5721
Unigene0103551	turquoise	-	35.0373	14.7624	-0.714687	8.715e-05	LKR/SDH
Unigene0004960	turquoise	-	20.8719	15.1171	-0.711894	9.56058e-05	ndufaf3
Unigene0054617	turquoise	-	27.0302	14.454	-0.709154	0.00010459	--
Unigene0074493	turquoise	-	32.21	14.0427	-0.705196	0.00011887	--
Unigene0051024	turquoise	-	50.6043	16.0299	0.703143	0.000126928	UGT72B1
Unigene0067733	turquoise	-	42.028	18.5559	0.701812	0.000132406	--
Unigene0082531	turquoise	-	21.0838	13.7093	0.701539	0.000133551	--
Unigene0125558	turquoise	-	41.154	13.7951	0.700866	0.000136422	EMB1444
Unigene0017045	turquoise	-	35.1218	16.4515	0.700339	0.000138706	At3g16150
Unigene0072315	turquoise	-	19.082	10.528	-0.689798	0.000191942	NUG2
Unigene0080166	turquoise	-	51.5317	16.922	-0.688179	0.000201528	PIX13
Unigene0038310	turquoise	-	26.8323	14.9368	0.6875	0.000205669	BOR2
Unigene0117173	turquoise	-	25.7844	11.4355	0.686196	0.000213829	--
Unigene0095995	turquoise	-	27.5679	12.3982	0.683489	0.000231681	TCEA1
Unigene0057297	turquoise	-	31.9641	11.8032	-0.681413	0.000246238	--
Unigene0060124	turquoise	-	42.3802	13.4863	-0.680694	0.000251456	COR27
Unigene0074768	turquoise	-	28.6974	12.0813	-0.679576	0.000259773	GSTT1
Unigene0107166	turquoise	-	15.3735	10.4018	0.67729	0.000277518	SS2
Unigene0006536	turquoise	-	20.5463	12.1747	0.664579	0.000396716	--
Unigene0002731	turquoise	-	47.0573	14.0392	0.663973	0.000403373	At3g47570
Unigene0007967	turquoise	-	25.1073	10.8305	0.663611	0.000407381	--
Unigene0031881	turquoise	-	16.9784	10.2685	0.657553	0.000479969	--
Unigene0082034	turquoise	-	17.0075	9.85525	-0.657174	0.000484858	--
Unigene0018082	turquoise	-	30.8503	12.7921	-0.652369	0.000550697	CIPK16
Unigene0029311	turquoise	-	20.5304	10.6548	0.645149	0.000664139	WHAB1.6
Unigene0032808	turquoise	-	35.8042	9.90955	-0.639005	0.000776035	PMI1
Unigene0096998	turquoise	-	20.0375	11.7271	0.636302	0.00083017	BGLU24
Unigene0100270	turquoise	-	14.7934	6.94889	-0.63238	0.00091451	Os01g0256800
Unigene0003239	turquoise	-	15.8243	9.76611	0.629501	0.000981022	--
Unigene0126297	turquoise	-	17.3263	6.7286	-0.627872	0.00102045	--
Unigene0001666	turquoise	-	10.4476	7.4602	0.623006	0.0011465	RABA2A
Unigene0102301	turquoise	-	23.2084	8.2359	0.622907	0.00114919	--
Unigene0014200	turquoise	-	20.6147	6.9548	-0.601024	0.00189613	--
Unigene0000773	turquoise	-	11.5752	6.77757	-0.600198	0.00193094	At5g02940
Unigene0074574	turquoise	-	15.5826	6.10341	-0.600002	0.0019393	--
Unigene0077875	turquoise	-	13.5142	6.27392	-0.591584	0.00232797	TWN2
Unigene0128272	turquoise	-	10.2902	5.35757	-0.590768	0.00236894	--
Unigene0080437	turquoise	-	26.6392	6.02383	-0.589039	0.0024578	--
Unigene0130280	turquoise	-	27.3615	8.43183	0.581265	0.00289304	--
Unigene0031894	turquoise	-	12.216	5.03839	-0.575305	0.00326942	--
Unigene0011023	turquoise	-	10.9608	4.44413	-0.574129	0.0033484	At1g65750
Unigene0009177	turquoise	-	19.349	5.41256	-0.574125	0.00334869	At4g00755
Unigene0022401	turquoise	-	13.8546	5.45841	0.569329	0.00368766	Os11g0303600
Unigene0126457	turquoise	-	17.8467	5.7558	-0.567519	0.00382291	DJ1B
Unigene0022494	turquoise	-	14.9196	7.0253	0.566112	0.00393088	Os03g0232800
Unigene0089066	turquoise	-	12.5273	6.50745	0.563543	0.00413479	--
Unigene0004581	turquoise	-	10.5785	4.39835	-0.561249	0.00432419	--
Unigene0124427	turquoise	TCP	13.4851	4.67574	-0.559897	0.00443931	TCP8
Unigene0000469	turquoise	-	11.1595	4.69665	-0.559843	0.0044439	--
Unigene0093173	turquoise	-	27.8969	5.83711	-0.547687	0.0056001	SCP26
Unigene0024537	turquoise	-	9.91466	4.31783	0.544733	0.00591625	At1g08880
Unigene0011109	turquoise	-	13.4249	4.79572	0.543458	0.00605723	ABCC8
Unigene0102908	turquoise	-	12.265	3.32217	-0.539841	0.00647271	--
Unigene0113412	turquoise	-	10.3483	3.86133	-0.535296	0.00702814	CPN60B3
Unigene0017904	turquoise	-	8.57737	6.01836	0.534369	0.00714618	--
Unigene0037926	turquoise	-	8.87099	4.6886	0.532549	0.00738274	--
Unigene0078376	turquoise	-	15.0924	4.97118	0.529918	0.00773614	At3g03980
Unigene0011857	turquoise	-	9.0973	4.28706	0.515172	0.00998806	At3g14460
Unigene0111624	turquoise	-	7.81727	4.57986	0.197986	0.353731	pol
Unigene0037792	turquoise	-	7.82349	4.81765	0.196143	0.35832	--
Unigene0095463	turquoise	-	6.7051	3.57917	0.19448	0.362492	--
Unigene0061873	turquoise	-	7.66062	4.43445	0.189362	0.375502	--
Unigene0060192	turquoise	-	6.07783	3.43668	0.156427	0.465431	--
Unigene0122904	blue	-	132.256	66.5166	0.988511	1.50382e-19	--
Unigene0122450	blue	HD-ZIP	137.205	63.2638	0.976653	3.47494e-16	HOX12
Unigene0034213	blue	-	110.929	61.0088	0.970606	4.25719e-15	BCE2
Unigene0113811	blue	-	122.801	62.147	0.969911	5.48788e-15	--
Unigene0081519	blue	NAC	129.962	59.2028	0.966033	2.04466e-14	NAC025
Unigene0084085	blue	-	127.021	60.7418	0.965954	2.09661e-14	ATL8
Unigene0045109	blue	-	139.858	59.7093	0.965923	2.11779e-14	--
Unigene0000095	blue	-	120.141	59.6996	0.963844	4.02265e-14	KINB1
Unigene0058369	blue	-	146.714	58.6951	0.962412	6.12627e-14	At4g16800
Unigene0047820	blue	-	150.898	58.8426	0.959895	1.23519e-13	D3
Unigene0007066	blue	-	142.076	59.4175	0.959569	1.3483e-13	--
Unigene0057109	blue	-	115.454	56.3487	0.95862	1.73271e-13	INT1
Unigene0114148	blue	-	117.699	58.2839	0.951958	8.67619e-13	At5g09300
Unigene0098425	blue	-	121.319	54.8624	0.948361	1.88755e-12	Os07g0684100
Unigene0048115	blue	-	93.6389	53.4542	0.948076	2.00304e-12	SKIP20
Unigene0005914	blue	-	142.923	54.5509	0.947532	2.24064e-12	BCDH
Unigene0033518	blue	-	112.772	55.8883	0.946354	2.84435e-12	PUB16
Unigene0036590	blue	-	117.791	54.8117	0.946071	3.00984e-12	--
Unigene0071663	blue	-	130.544	53.1831	0.945272	3.52543e-12	GF14B
Unigene0008632	blue	-	156.151	54.6106	0.943958	4.54827e-12	--
Unigene0033628	blue	NAC	121.316	54.9749	0.941223	7.58472e-12	NAC048
Unigene0037626	blue	-	122.695	52.2401	0.940966	7.94809e-12	CFBP
Unigene0039409	blue	-	99.8639	52.876	0.940334	8.90811e-12	--
Unigene0042476	blue	-	122.407	53.887	0.939927	9.58226e-12	--
Unigene0052387	blue	-	89.1697	50.4878	0.938529	1.22595e-11	TSJT1
Unigene0086103	blue	-	84.9961	50.3818	0.938062	1.32949e-11	ETFB
Unigene0006578	blue	-	130.001	53.9887	0.93736	1.49992e-11	TPS6
Unigene0010451	blue	-	131.5	50.4256	0.934515	2.41271e-11	--
Unigene0093197	blue	-	80.2919	50.3729	0.930607	4.48084e-11	--
Unigene0013075	blue	-	98.6603	49.6915	0.928809	5.88668e-11	YBEY
Unigene0044686	blue	-	87.6141	47.7265	0.92343	1.27886e-10	SRO1
Unigene0041634	blue	-	87.058	48.2875	0.921173	1.74159e-10	GSDA
Unigene0072262	blue	-	114.77	44.8223	-0.920741	1.84576e-10	ISA3
Unigene0020837	blue	-	81.4717	48.2737	0.920253	1.96994e-10	AS
Unigene0037966	blue	-	89.0219	49.3656	0.920133	2.00181e-10	MCCA
Unigene0000252	blue	-	75.0635	45.5068	0.917625	2.7793e-10	ATL3
Unigene0047448	blue	-	113.396	46.3699	0.915841	3.48853e-10	--
Unigene0112596	blue	-	120.339	49.3035	0.914887	3.93081e-10	--
Unigene0123840	blue	-	62.8787	44.2492	0.912678	5.15646e-10	--
Unigene0114952	blue	-	76.2212	44.3044	0.911494	5.94592e-10	--
Unigene0083893	blue	-	142.921	45.2773	0.91087	6.40468e-10	DRMH1
Unigene0093051	blue	-	129.439	45.0927	0.909894	7.18671e-10	At4g20930
Unigene0050144	blue	-	100.36	43.9684	0.909084	7.89937e-10	ltnD
Unigene0011288	blue	-	67.891	44.346	0.908697	8.26207e-10	--
Unigene0128966	blue	-	102.513	44.3059	0.908432	8.5183e-10	--
Unigene0000142	blue	-	92.0811	41.8212	0.905973	1.12683e-09	D3
Unigene0032346	blue	-	87.6562	41.5754	0.904888	1.27187e-09	--
Unigene0039809	blue	-	86.4862	44.2331	0.903794	1.43481e-09	PP2A13
Unigene0005582	blue	ERF	93.4984	43.6757	0.903438	1.49171e-09	ERF1A
Unigene0028897	blue	-	113.669	44.9809	0.900671	2.00863e-09	CIN7
Unigene0032017	blue	bHLH	63.6436	40.1264	0.900361	2.07559e-09	BHLH106
Unigene0083390	blue	-	79.3963	44.3261	0.900091	2.13564e-09	RBSK
Unigene0109001	blue	CO-like	110.105	41.9135	0.899956	2.16609e-09	COL9
Unigene0031574	blue	-	94.2708	41.55	0.896369	3.13701e-09	--
Unigene0052088	blue	-	96.6423	42.032	0.895877	3.29696e-09	--
Unigene0068294	blue	-	80.5717	42.4006	0.892151	4.7679e-09	Os05g0125500
Unigene0069615	blue	MYB_related	76.0756	41.6701	0.891697	4.98233e-09	MYBS3
Unigene0034872	blue	-	107.491	40.2013	0.889566	6.11046e-09	PER54
Unigene0020536	blue	-	70.0815	41.0605	0.88774	7.25463e-09	--
Unigene0105826	blue	-	71.2844	38.644	0.887168	7.65066e-09	MST6
Unigene0083533	blue	-	110.48	39.3853	0.886837	7.88852e-09	Dnajb4
Unigene0071104	blue	-	102.331	37.6926	0.880857	1.35041e-08	--
Unigene0062757	blue	-	68.2233	39.5926	0.878438	1.66496e-08	HXK7
Unigene0035006	blue	-	85.7268	40.5978	0.877874	1.74726e-08	--
Unigene0121467	blue	-	64.4998	36.4946	0.87726	1.84077e-08	--
Unigene0046007	blue	-	55.8667	36.5253	0.877098	1.86628e-08	--
Unigene0042266	blue	-	90.9549	38.4517	0.875544	2.12687e-08	--
Unigene0032953	blue	-	71.899	36.3764	0.875481	2.13805e-08	--
Unigene0038041	blue	-	81.6163	39.2836	0.875253	2.1791e-08	ROG1
Unigene0006597	blue	-	80.2041	36.1181	0.869332	3.52654e-08	pod
Unigene0031484	blue	-	83.3937	35.057	0.868057	3.89978e-08	--
Unigene0065580	blue	-	65.2603	36.96	0.862849	5.82065e-08	--
Unigene0116673	blue	-	74.4276	36.6265	0.862146	6.13644e-08	CIN7
Unigene0002141	blue	CO-like	85.4386	34.8941	0.8619	6.25037e-08	COL14
Unigene0103875	blue	-	51.3572	33.8301	0.861731	6.33016e-08	MET1B
Unigene0032598	blue	-	82.9624	31.9134	0.858272	8.16827e-08	--
Unigene0000618	blue	-	49.1005	35.0206	0.85743	8.68236e-08	AMY1.3
Unigene0012398	blue	-	50.7229	31.066	0.856793	9.09016e-08	--
Unigene0087567	blue	-	65.4716	33.7512	0.854951	1.0369e-07	DIVARICATA
Unigene0017846	blue	-	50.8668	33.1228	0.854908	1.04006e-07	--
Unigene0039444	blue	-	49.1194	35.342	0.854381	1.07956e-07	At2g24580
Unigene0092287	blue	-	55.8503	31.5567	0.854104	1.10089e-07	RASTL-4
Unigene0039716	blue	-	76.8257	32.4298	0.853578	1.1424e-07	--
Unigene0054364	blue	-	49.2156	34.9225	0.853332	1.16234e-07	CCDC25
Unigene0057061	blue	-	100.898	30.9607	-0.850492	1.41548e-07	XYN5
Unigene0001748	blue	-	64.008	34.4496	0.84976	1.48823e-07	DCR
Unigene0029899	blue	C3H	85.6533	32.2302	0.849325	1.53305e-07	Os01g0192000
Unigene0071610	blue	-	62.6562	34.4341	0.849282	1.53764e-07	FMO2
Unigene0048594	blue	-	46.0765	30.9569	0.848375	1.63525e-07	--
Unigene0112266	blue	-	75.5955	35.2004	0.846326	1.87644e-07	JRG21
Unigene0007428	blue	-	57.3966	31.5603	0.846009	1.91644e-07	CISZOG1
Unigene0073769	blue	-	76.127	31.1571	0.845504	1.98179e-07	SPP3
Unigene0082656	blue	-	70.775	27.401	-0.841661	2.54838e-07	TPRP-F1
Unigene0058808	blue	-	45.6461	33.1096	0.84162	2.55511e-07	SBP1
Unigene0002945	blue	-	65.2655	32.9315	0.841538	2.56855e-07	CHX19
Unigene0049213	blue	-	50.3873	30.3279	0.841537	2.56883e-07	ABCG11
Unigene0049456	blue	-	48.6773	32.5152	0.841252	2.6164e-07	RFS6
Unigene0021716	blue	-	69.0212	27.7189	-0.839731	2.88405e-07	--
Unigene0083228	blue	-	92.572	29.4764	0.834508	3.99991e-07	GST1
Unigene0099208	blue	-	91.3149	30.3333	0.829846	5.30602e-07	AGO1C
Unigene0005505	blue	-	82.5991	24.5011	-0.825162	6.98936e-07	--
Unigene0051067	blue	-	73.9501	26.6912	0.821687	8.53045e-07	--
Unigene0050136	blue	-	61.1586	26.029	0.820552	9.09597e-07	--
Unigene0071873	blue	-	66.3366	27.9559	0.817858	1.05735e-06	AHL11
Unigene0101765	blue	-	38.0322	28.3948	0.816807	1.12059e-06	--
Unigene0029389	blue	-	74.7372	24.8399	-0.816383	1.14699e-06	NHL12
Unigene0032328	blue	-	70.377	28.9272	0.80885	1.71924e-06	--
Unigene0082032	blue	-	79.502	27.2013	0.808273	1.77215e-06	--
Unigene0097422	blue	-	61.8669	25.9265	0.808092	1.78902e-06	At5g03700
Unigene0019899	blue	-	68.291	25.2755	0.804356	2.17077e-06	HAR1
Unigene0026447	blue	-	59.3256	26.1357	0.803796	2.23382e-06	--
Unigene0049315	blue	-	61.8238	22.977	0.801616	2.49521e-06	--
Unigene0031034	blue	-	64.3741	27.4312	0.797799	3.01887e-06	ATL6
Unigene0058769	blue	-	46.8024	25.6456	0.797567	3.05369e-06	Os07g0442900
Unigene0093575	blue	-	57.4926	23.0314	0.795866	3.31968e-06	--
Unigene0032670	blue	-	53.088	27.5434	0.79493	3.4745e-06	GSVIVT00037159001
Unigene0130028	blue	-	55.7008	25.6139	0.794374	3.56962e-06	--
Unigene0012705	blue	-	38.2204	27.0909	0.79212	3.97902e-06	XIPI
Unigene0004498	blue	C2H2	55.3889	21.8242	0.789897	4.42336e-06	ZAT5
Unigene0058261	blue	-	67.4848	26.4296	0.787639	4.91901e-06	PAP27
Unigene0005490	blue	-	71.4305	21.6034	-0.787145	5.03387e-06	DAHPS1
Unigene0059983	blue	-	74.1781	23.3982	0.78503	5.55273e-06	NPF5.10
Unigene0006763	blue	-	44.4411	24.2155	0.783755	5.88787e-06	--
Unigene0039602	blue	-	40.1911	21.0602	0.783301	6.01152e-06	RE1
Unigene0072168	blue	-	45.0689	19.7633	0.783237	6.02897e-06	LRK10L-2.5
Unigene0088170	blue	-	37.8589	23.06	0.782318	6.28711e-06	--
Unigene0077892	blue	-	62.4755	23.0815	0.781591	6.49789e-06	At1g56220
Unigene0001832	blue	-	81.8847	25.4054	0.781124	6.63683e-06	--
Unigene0060740	blue	-	91.1922	21.9695	0.781091	6.64669e-06	MGLL
Unigene0085035	blue	-	63.3454	22.0854	0.780237	6.90774e-06	--
Unigene0002290	blue	-	64.7561	19.4708	-0.778474	7.4755e-06	--
Unigene0016548	blue	-	30.4494	18.5104	0.774417	8.94163e-06	--
Unigene0001796	blue	-	25.7577	17.312	0.770771	1.04708e-05	At2g25737
Unigene0006927	blue	-	44.6587	17.2295	-0.770475	1.06046e-05	SS4
Unigene0044330	blue	-	51.5488	20.9603	0.769948	1.08464e-05	--
Unigene0001756	blue	-	54.6525	17.259	-0.764226	1.3804e-05	EXPB2
Unigene0118301	blue	-	41.4183	15.4504	-0.761705	1.53197e-05	DUT
Unigene0033857	blue	-	46.7599	19.9898	0.761112	1.56966e-05	NUDT21
Unigene0081194	blue	-	68.8371	21.1604	0.760968	1.57891e-05	ANT1
Unigene0035385	blue	-	36.9276	18.9636	0.759267	1.69226e-05	DIN1
Unigene0000792	blue	-	34.455	17.0836	0.751529	2.30368e-05	--
Unigene0022462	blue	-	34.0568	17.5111	0.748475	2.59416e-05	--
Unigene0079218	blue	-	63.0396	20.0959	0.748383	2.6034e-05	--
Unigene0005809	blue	-	25.1872	15.5561	0.744978	2.9659e-05	--
Unigene0073997	blue	-	53.4637	20.8556	0.744806	2.98538e-05	nep2
Unigene0026218	blue	-	44.9365	13.3974	-0.736712	4.03699e-05	SPS1
Unigene0095447	blue	-	44.6346	16.4642	0.734221	4.42049e-05	--
Unigene0084774	blue	-	36.6431	12.0243	-0.724562	6.22733e-05	Os07g0271500
Unigene0056984	blue	-	42.4202	17.2093	0.724271	6.29044e-05	--
Unigene0003137	blue	-	54.5266	17.9357	0.724167	6.31312e-05	--
Unigene0075874	blue	-	24.229	16.8311	0.723084	6.55441e-05	--
Unigene0048421	blue	-	28.2308	15.8389	0.722627	6.65862e-05	POX2
Unigene0040015	blue	-	34.582	16.3299	0.72232	6.72923e-05	--
Unigene0049362	blue	-	56.1753	17.2249	0.721982	6.8081e-05	--
Unigene0085897	blue	-	31.5728	14.4742	0.721599	6.89803e-05	AT7
Unigene0061664	blue	-	41.1214	11.4711	-0.713737	8.99491e-05	NPF8.3
Unigene0091135	blue	-	29.0014	14.5772	0.706108	0.000115439	At5g01610
Unigene0116359	blue	-	28.7853	13.6105	0.699801	0.000141068	--
Unigene0102127	blue	-	32.1014	15.3604	0.699323	0.000143199	XIPI
Unigene0000283	blue	-	26.2898	12.0636	0.692503	0.000176814	--
Unigene0089497	blue	-	19.6295	9.49233	-0.691761	0.00018086	bioH
Unigene0016714	blue	-	24.1718	11.8912	0.689674	0.000192663	PI4KG5
Unigene0083333	blue	-	20.4573	11.4549	0.682129	0.000241127	--
Unigene0090853	blue	-	30.7157	11.9266	0.681931	0.000242535	EARLI1
Unigene0040467	blue	-	30.4624	10.0823	-0.680388	0.000253714	OsI_031067
Unigene0125859	blue	-	46.423	11.8062	0.677749	0.000273875	--
Unigene0064728	blue	-	27.4834	12.5702	0.673957	0.000305281	CAT1
Unigene0066256	blue	-	17.5598	10.643	0.671494	0.000327316	--
Unigene0111297	blue	-	31.5016	8.05755	-0.668403	0.000356906	NPF7.2
Unigene0034481	blue	-	33.5729	9.48362	-0.667093	0.000370134	CIPK25
Unigene0063746	blue	-	42.7746	14.8735	0.664837	0.000393913	BANGLUC
Unigene0048592	blue	-	19.3165	9.32136	0.663702	0.000406374	--
Unigene0067395	blue	-	22.7643	7.88755	-0.663422	0.000409495	--
Unigene0075875	blue	-	19.5955	15.0883	0.661127	0.000435905	--
Unigene0007928	blue	-	40.5094	12.0447	0.660923	0.000438319	SWEET1A
Unigene0110180	blue	-	35.3332	8.31079	-0.656702	0.000491	3AT2
Unigene0091037	blue	-	15.2928	7.44059	0.654824	0.000516153	--
Unigene0098752	blue	-	26.0288	8.71307	0.652294	0.000551793	--
Unigene0093666	blue	-	17.0605	8.13936	0.637012	0.000815648	--
Unigene0100942	blue	-	25.4261	8.16956	0.636176	0.000832777	--
Unigene0081414	blue	-	30.6043	7.16944	-0.631557	0.000933123	NPF4.5
Unigene0091107	blue	-	25.5479	10.2463	0.627776	0.00102282	VIT_06s0061g00120
Unigene0052027	blue	-	22.7495	7.15215	-0.627674	0.00102535	THI1-2
Unigene0114219	blue	-	20.0109	7.93254	0.622881	0.0011499	SWEET11
Unigene0075275	blue	-	14.1547	9.25709	0.611878	0.00148581	ADH1
Unigene0064566	blue	-	12.7433	7.41689	0.60699	0.00166008	--
Unigene0100850	blue	-	12.2753	5.87346	-0.59902	0.0019816	At2g26730
Unigene0056817	blue	-	18.1439	7.9132	0.597961	0.00202806	--
Unigene0129567	blue	-	13.006	6.48872	0.591573	0.00232854	--
Unigene0111586	blue	-	17.7201	7.1618	0.591189	0.00234772	--
Unigene0019429	blue	-	17.6184	6.66067	0.585444	0.00265158	--
Unigene0041376	blue	-	8.53643	4.22105	0.580128	0.00296183	--
Unigene0067292	blue	-	18.1527	6.24281	0.575755	0.00323967	--
Unigene0037912	blue	-	14.62	5.54287	0.575005	0.00328942	--
Unigene0043653	blue	-	19.0083	6.95432	0.574974	0.00329154	--
Unigene0006786	blue	-	13.3578	5.5334	0.573307	0.00340453	--
Unigene0063506	blue	-	13.1675	5.22042	0.573031	0.00342361	H2-K1
Unigene0024788	blue	-	21.6413	5.11573	-0.570576	0.00359686	GST1
Unigene0052615	blue	-	16.7488	6.44423	0.567307	0.00383903	acu-6
Unigene0002283	blue	-	22.6939	10.2289	0.567144	0.00385147	PHT1-8
Unigene0126506	blue	-	8.94608	5.0324	0.561267	0.00432269	--
Unigene0054023	blue	-	15.3277	3.65531	-0.555467	0.00483446	nep1
Unigene0060981	blue	-	9.0838	4.46044	0.554344	0.00493926	--
Unigene0074392	blue	-	9.78911	3.32172	0.538481	0.00663493	RGA1
Unigene0060679	blue	-	11.8848	4.33088	0.536319	0.00689968	--
Unigene0035603	blue	-	15.5956	5.17692	0.533799	0.00721957	--
Unigene0020627	blue	-	19.5607	6.0228	0.528195	0.0079752	Postn
Unigene0120081	blue	-	9.28208	4.26436	0.526342	0.00823903	--
Unigene0042999	blue	-	10.6089	4.60149	0.524491	0.00850988	--
Unigene0018977	blue	FAR1	8.1525	2.24812	0.512927	0.0103741	FRS5
Unigene0100555	blue	-	11.2111	2.13983	-0.501846	0.0124654	CLP
Unigene0104714	blue	-	9.00243	2.37188	-0.49967	0.0129143	GER5
Unigene0013222	blue	-	9.08463	3.76314	0.499269	0.0129986	--
Unigene0023590	blue	-	5.82602	3.62799	0.486754	0.0158601	--
Unigene0116482	blue	-	10.316	5.23914	0.484258	0.0164882	ACO1
Unigene0002220	blue	-	15.2655	4.84	0.4838	0.0166058	--
Unigene0110230	blue	-	12.8248	3.38961	0.483203	0.0167598	Tf2-12
Unigene0042264	blue	-	6.46016	2.62626	0.479242	0.017812	--
Unigene0090926	blue	-	19.7577	6.41057	0.473886	0.0193194	--
Unigene0122153	blue	-	12.6183	2.7933	0.473312	0.0194871	--
Unigene0032816	blue	-	10.0666	4.08228	0.467656	0.0212015	--
Unigene0027977	blue	-	10.9276	8.39421	0.466833	0.0214611	--
Unigene0000031	blue	-	9.94864	7.70153	0.465461	0.0218992	--
Unigene0029088	blue	-	6.37945	2.68325	0.459195	0.0239928	--
Unigene0088028	blue	-	7.2656	3.88427	0.426573	0.0376423	--
Unigene0128016	blue	-	8.76052	6.57078	0.419449	0.0413131	NUP58
Unigene0031759	blue	-	8.16744	5.94247	0.412341	0.0452511	At3g47200
Unigene0001001	blue	-	3.95452	1.92324	0.408561	0.0474615	ART2
Unigene0072681	black	-	86.0691	36.7503	0.982699	1.32253e-17	LHCP
Unigene0063661	black	-	88.6211	36.2478	0.98024	5.64089e-17	LHCA4
Unigene0030143	black	-	88.4506	35.3585	0.974455	9.25456e-16	CAP10B
Unigene0014606	black	-	84.2882	35.409	0.972523	2.04546e-15	PSAH
Unigene0053059	black	-	96.7573	34.0875	0.966186	1.94738e-14	CAB-M9
Unigene0116383	black	-	95.756	34.5068	0.964727	3.07801e-14	LHCB4.1
Unigene0033520	black	-	83.3354	34.0867	0.960102	1.1681e-13	LHC
Unigene0084731	black	-	77.4301	32.59	0.958775	1.66387e-13	PSAG
Unigene0018184	black	-	70.6174	32.3322	0.958169	1.94822e-13	CAB7
Unigene0085700	black	-	72.187	31.4512	0.956856	2.71978e-13	CAB3C
Unigene0075378	black	-	136.264	31.9625	0.954242	5.13211e-13	SFR2
Unigene0089972	black	-	71.5502	31.3569	0.951082	1.05406e-12	At1g32060
Unigene0051201	black	-	64.1713	29.8778	0.950289	1.25328e-12	PSAK
Unigene0041871	black	-	87.4456	30.9018	0.941124	7.7225e-12	CAB8
Unigene0030791	black	-	94.2556	31.3317	0.939424	1.04774e-11	LHCB5
Unigene0055188	black	-	100.141	31.3919	0.939247	1.08109e-11	PTAC16
Unigene0001650	black	-	74.1326	30.8681	0.938803	1.16873e-11	CAB2R
Unigene0043794	black	-	76.4156	30.2136	0.933855	2.68563e-11	PSBP
Unigene0025841	black	-	75.5652	30.5211	0.933738	2.73688e-11	psaD
Unigene0047068	black	-	66.4188	27.3206	0.93071	4.41044e-11	PETE
Unigene0073121	black	-	63.9679	28.6582	0.927813	6.82717e-11	PSAL
Unigene0004787	black	-	123.204	29.792	0.927145	7.5305e-11	TSS
Unigene0001187	black	-	65.0467	28.901	0.925849	9.08722e-11	CAT1
Unigene0003027	black	-	83.7682	28.7496	0.924231	1.14336e-10	CAB-M9
Unigene0003454	black	-	98.4228	25.822	0.916615	3.16303e-10	GLCAT14A
Unigene0009458	black	-	78.1051	27.1976	0.912447	5.30231e-10	--
Unigene0053409	black	-	65.6531	27.2055	0.912221	5.44939e-10	At3g55800
Unigene0053060	black	-	48.7668	25.6247	0.911933	5.64134e-10	CAB2R
Unigene0007052	black	-	75.6334	21.1793	0.907152	9.86316e-10	GAPC
Unigene0072029	black	-	49.0973	22.7691	0.906498	1.06218e-09	PSAO
Unigene0086653	black	-	46.7418	22.0485	0.89762	2.76126e-09	PSAE
Unigene0001135	black	-	48.5852	21.3987	0.895163	3.5421e-09	--
Unigene0063195	black	-	82.1758	25.1652	0.892458	4.62727e-09	CHLH
Unigene0051834	black	-	79.1248	24.2302	0.889028	6.42941e-09	PSAF
Unigene0030584	black	-	117.876	22.5695	0.887247	7.59455e-09	XAT3
Unigene0102885	black	-	81.0629	23.0312	0.878655	1.63436e-08	--
Unigene0122567	black	-	72.8107	19.8776	0.875582	2.12009e-08	Os03g0232800
Unigene0035494	black	-	105.698	19.4295	0.87363	2.49231e-08	AGPS1
Unigene0049799	black	-	99.2137	21.8991	0.873355	2.54932e-08	PORB
Unigene0044208	black	-	96.2188	19.888	0.872788	2.67038e-08	TPS7
Unigene0104621	black	-	95.1061	18.7895	0.869841	3.38662e-08	--
Unigene0037476	black	-	62.327	16.6762	0.869831	3.38923e-08	UVR8
Unigene0035226	black	-	63.5077	20.1773	0.867888	3.95176e-08	SIGA
Unigene0106555	black	-	57.1927	17.8017	0.86646	4.41724e-08	GSVIVT00037159001
Unigene0083812	black	-	92.2984	18.4809	0.864705	5.05626e-08	BC1
Unigene0117863	black	-	49.3878	20.6312	0.862102	6.15673e-08	CAB2R
Unigene0062659	black	-	48.2284	17.4641	0.860806	6.78095e-08	--
Unigene0080158	black	-	79.1685	17.4798	0.860343	7.01763e-08	MAP70.4
Unigene0075088	black	-	31.2642	17.6808	0.857416	8.69125e-08	HPR
Unigene0045706	black	-	94.8541	17.4532	0.857122	8.87734e-08	CHUP1
Unigene0079509	black	-	79.4794	18.2893	0.856965	8.97879e-08	ACA1
Unigene0078230	black	-	60.5877	16.0545	0.856395	9.35412e-08	At4g15970
Unigene0129104	black	-	50.7486	20.0534	0.851796	1.29368e-07	WHAB1.6
Unigene0005382	black	-	65.035	15.4473	0.847868	1.69218e-07	1-SST
Unigene0023762	black	-	49.9174	17.6192	0.842056	2.48403e-07	PSBS1
Unigene0011369	black	-	99.3884	17.0069	0.840444	2.75569e-07	NHL1
Unigene0055510	black	-	34.8948	14.5271	0.836831	3.46315e-07	At4g15970
Unigene0054022	black	-	71.631	13.9734	0.829132	5.53661e-07	nep1
Unigene0061346	black	-	46.9902	15.2229	0.827833	5.97916e-07	--
Unigene0100472	black	-	34.2312	14.7386	0.827796	5.99195e-07	OMT2
Unigene0023863	black	-	59.3499	13.8484	0.825109	7.01091e-07	CRIP3
Unigene0092864	black	-	54.2332	14.0644	0.823984	7.48124e-07	LTP-2
Unigene0085701	black	-	36.3285	15.4721	0.821435	8.65344e-07	WHAB1.6
Unigene0106768	black	-	33.4031	13.5229	0.819811	9.48251e-07	LTP110-A
Unigene0040023	black	-	68.3779	14.575	0.818681	1.0101e-06	ABCG11
Unigene0053452	black	-	86.0862	15.5754	0.81735	1.08748e-06	NIP2-2
Unigene0101535	black	-	44.7513	12.4199	0.816584	1.13438e-06	--
Unigene0053662	black	-	35.988	12.4687	0.801442	2.51713e-06	LTP2-B
Unigene0098317	black	-	39.068	11.9747	0.79418	3.60325e-06	WAXY
Unigene0034864	black	-	26.5281	11.4522	0.792214	3.9613e-06	At1g06690
Unigene0010742	black	-	70.8248	12.7782	0.787773	4.88828e-06	--
Unigene0054697	black	-	55.495	14.4573	0.783033	6.0856e-06	WHAB1.6
Unigene0018168	black	-	28.3263	10.3484	0.782756	6.16295e-06	CDI
Unigene0011924	black	-	36.3202	11.0148	0.78079	6.7378e-06	CEPR2
Unigene0023429	black	-	39.1493	10.7315	0.779443	7.15834e-06	--
Unigene0008993	black	-	27.1269	10.3985	0.773416	9.34027e-06	5MAT1
Unigene0099857	black	-	19.357	8.66666	0.735134	4.27633e-05	TIC62
Unigene0032637	black	-	30.6995	7.74324	0.732797	4.65366e-05	--
Unigene0014318	black	-	28.9275	7.18909	0.72887	5.35393e-05	--
Unigene0027746	black	-	37.2663	7.19382	0.718106	7.76994e-05	LOX2.3
Unigene0080922	black	-	18.9174	7.77578	0.713386	9.10041e-05	RIC10
Unigene0019748	black	-	21.9329	6.12691	0.701108	0.000135383	XAT2
Unigene0122263	black	-	18.165	4.48617	0.678772	0.000265898	--
Unigene0083833	black	-	12.1426	5.09612	0.66177	0.000428361	HCT4
Unigene0085761	black	-	9.98493	3.79882	0.656584	0.000492552	SLC1
Unigene0076502	black	-	6.96525	2.86543	0.618756	0.00126726	--
Unigene0060767	black	-	11.8427	2.88019	0.61427	0.0014064	--
Unigene0019587	black	-	12.5717	3.61789	0.611165	0.0015102	ASMT1
Unigene0043627	black	-	6.75689	2.39307	0.597862	0.00203244	TY3B-G
Unigene0040802	black	-	10.0717	1.58863	0.56016	0.00441673	LNK2
Unigene0089178	black	-	9.56729	3.03426	0.557654	0.00463587	At4g27700
Unigene0129772	black	-	4.73095	1.62219	0.545732	0.00580779	--
Unigene0002873	black	-	9.09572	1.9063	0.528744	0.00789829	--
Unigene0118431	black	-	5.21954	1.21997	0.523383	0.0086755	PMAT1
Unigene0058993	black	-	6.71334	2.74899	0.517361	0.00962298	--
Unigene0080848	black	-	9.81303	1.3078	0.509258	0.0110319	--
Unigene0042864	black	-	9.73651	1.39617	0.501292	0.0125785	--
Unigene0060303	black	-	5.62884	2.88897	0.498971	0.0130614	--
Unigene0005798	black	-	4.59578	0.918454	0.488466	0.0154407	--
Unigene0053794	black	-	3.99763	0.749217	-0.477066	0.0184123	--
Unigene0083770	black	-	4.25107	1.82665	0.476182	0.0186609	--
Unigene0062503	black	-	2.60198	0.964604	0.4744	0.0191705	--
Unigene0124033	black	-	4.7622	2.68989	0.457011	0.0247592	--
Unigene0125210	black	-	4.6049	2.4648	0.455671	0.0252393	--
Unigene0012550	black	-	5.70643	1.15117	0.449006	0.0277391	--
Unigene0036634	black	-	5.28186	0.569408	0.443377	0.0300011	--
Unigene0104713	black	-	3.93376	1.16255	0.427892	0.0369919	GER5
Unigene0030076	black	-	5.40526	0.773269	-0.411887	0.0455119	IDS-1
Unigene0041152	black	-	4.65076	1.82728	0.405371	0.0493918	--
Unigene0097109	black	-	1.31444	0.44763	0.383938	0.0639954	At1g56140
Unigene0111941	black	-	1.83767	0.544844	0.381897	0.0655426	BPM1
Unigene0100726	black	-	6.06215	0.452518	0.378017	0.0685619	--
Unigene0062530	black	-	4.63242	2.17831	0.338906	0.105228	--
Unigene0109730	black	-	5.23263	0.611935	0.331811	0.11319	PUB70
Unigene0029149	black	-	3.29399	1.9515	0.32663	0.119277	--
Unigene0042387	black	-	3.06021	0.387608	0.317005	0.131213	--
Unigene0044561	black	-	5.94577	1.80957	0.310563	0.139668	--
Unigene0100910	black	-	2.50734	0.123073	-0.299601	0.154939	--
Unigene0002818	black	-	1.63259	0.250774	0.297393	0.158151	RGA3
Unigene0097108	black	-	2.36624	0.178326	0.278392	0.187755	TMK4
Unigene0072702	black	-	1.20173	0.261765	0.266036	0.208927	Os01g0367900
Unigene0084488	black	-	2.86686	0.622565	0.243171	0.252216	--
Unigene0059568	black	-	5.77194	1.20075	0.219524	0.302693	--
Unigene0041619	black	-	2.13758	0.0851873	0.158142	0.46049	--
