# Supplementary material for: Transcriptome-Based Weighted Gene Co-Expression Network Analysis Reveals the Photosynthesis Pathway and Hub Genes Involved in Promoting Tiller Growth under Repeated Drought–Rewatering Cycles in Perennial Ryegrass
Source: Plants (Basel). 2024 Mar 15;13(6):854. doi: 10.3390/plants13060854 (PMC10976046; doi:10.3390/plants13060854)
Supplement: Supplementary file 1 [file plants-13-00854-s001.zip › Table S4.xlsx]

## Sheet: Table S7
Table S4 Top10 pathway of three modules
Module name	KEGG_A_class	KEGG_B_class	Pathway	Qvalue	Pathway ID	Gene number
Turquoise	Metabolism	Global and overview maps	Metabolic pathways	2.4e-06	ko01100	64
Turquoise	Metabolism	Global and overview maps	Biosynthesis of secondary metabolites	0.00024	ko01110	41
Turquoise	Metabolism	Biosynthesis of other secondary metabolites	Phenylpropanoid biosynthesis	0.00414	ko00940	12
Turquoise	Metabolism	Metabolism of terpenoids and polyketides	Zeatin biosynthesis	0.0102	ko00908	4
Turquoise	Metabolism	Energy metabolism	Nitrogen metabolism	0.0236	ko00910	4
Turquoise	Metabolism	Biosynthesis of other secondary metabolites	Flavonoid biosynthesis	0.0357	ko00941	5
Turquoise	Metabolism	Carbohydrate metabolism	Amino sugar and nucleotide sugar metabolism	0.0361	ko00520	7
Turquoise	Metabolism	Carbohydrate metabolism	Starch and sucrose metabolism	0.0627	ko00500	8
Turquoise	Metabolism	Metabolism of other amino acids	Glutathione metabolism	0.1	ko00480	6
Turquoise	Metabolism	Carbohydrate metabolism	Galactose metabolism	0.145	ko00052	4
Blue	Metabolism	Global and overview maps	Metabolic pathways	5.44239e-06	ko01100	39
Blue	Metabolism	Amino acid metabolism	Valine, leucine and isoleucine degradation	3.83437e-05	ko00280	7
Blue	Metabolism	Carbohydrate metabolism	Starch and sucrose metabolism	0.00199819	ko00500	8
Blue	Metabolism	Carbohydrate metabolism	Propanoate metabolism	0.00408312	ko00640	4
Blue	Metabolism	Global and overview maps	Biosynthesis of secondary metabolites	0.0100856	ko01110	22
Blue	Metabolism	Carbohydrate metabolism	Pentose phosphate pathway	0.0979787	ko00030	3
Blue	Metabolism	Carbohydrate metabolism	Galactose metabolism	0.122848	ko00052	3
Blue	Metabolism	Carbohydrate metabolism	Amino sugar and nucleotide sugar metabolism	0.122848	ko00520	4
Blue	Metabolism	Carbohydrate metabolism	Glycolysis / Gluconeogenesis	0.240322	ko00010	4
Blue	Metabolism	Carbohydrate metabolism	Fructose and mannose metabolism	0.349206	ko00051	2
Black	Metabolism	Energy metabolism	Photosynthesis - antenna proteins	2.72338e-30	ko00196	17
Black	Metabolism	Energy metabolism	Photosynthesis	2.84263e-13	ko00195	11
Black	Metabolism	Global and overview maps	Metabolic pathways	2.38982e-05	ko01100	34
Black	Metabolism	Energy metabolism	Carbon fixation in photosynthetic organisms	0.140442	ko00710	3
Black	Metabolism	Metabolism of cofactors and vitamins	Porphyrin metabolism	0.207271	ko00860	2
Black	Metabolism	Global and overview maps	Carbon metabolism	0.360758	ko01200	5
Black	Metabolism	Lipid metabolism	Linoleic acid metabolism	0.437126	ko00591	1
Black	Metabolism	Amino acid metabolism	Tryptophan metabolism	0.437126	ko00380	2
Black	Metabolism	Carbohydrate metabolism	Glyoxylate and dicarboxylate metabolism	0.437126	ko00630	2
Black	Metabolism	Biosynthesis of other secondary metabolites	Stilbenoid, diarylheptanoid and gingerol biosynthesis	0.500123	ko00945	1
