# Supplementary material for: Transcriptome-Based Weighted Gene Co-Expression Network Analysis Reveals the Photosynthesis Pathway and Hub Genes Involved in Promoting Tiller Growth under Repeated Drought–Rewatering Cycles in Perennial Ryegrass
Source: Plants (Basel). 2024 Mar 15;13(6):854. doi: 10.3390/plants13060854 (PMC10976046; doi:10.3390/plants13060854)
Supplement: Supplementary file 1 [file plants-13-00854-s001.zip › Table S5.xlsx]

## Sheet: Sheet1
Table S5 Primers and related information list used in qRT-PCR
Gene name	Forward primer	Reverse primer	Product length	Linear regression equation	Efficiency (%)
LpeIF4A(reference)	AACTCAACTTGAAGTGTTGGAGTG	AGATCTGGTCCTGGAAAGAATATG	168bp	y = -3.2398x + 18.437, R2 = 0.97	104
LAC17	CAGCGTTGAAGTTGCCAAAC	GGGAGAACCACCCTATCCAC	132bP	y = -3.2926x + 24.978, R2 = 0.9619	101
GOGAT1	CTGCTGAACCTCGTGAAGTG	CTTCCCATCAGACTGCAAGC	113bp	y = -3.3925x + 22.14, R2 = 0.9475	97
HOX12	AGCTTCAGGAAGGAACGGAA	ACTCCTCCTCGATGAGCTTG	139bP	y = -3.2869x + 22.177, R2 = 0.9703	101
D3	TTGCGGGACATGCAGTTAAG	ACCTCAAACCGTAGCCAAGA	98bp	y = -3.5099x + 23.118, R2 = 0.9912	93
LHCP	AGGGAGCTAGAGGTGATCCA	CGTGCACCAGATTAGGGTTG	178bP	y = -3.403x + 14.466, R2 = 0.9936	97
LHCA4	ACACCAATCACCCACTCCAT	TGATCTGGACAGCTTCAGCA	148bP	y = -3.3279x + 26.243, R2 = 0.963	100
